# Supplementary material for: GmGIF5 Promotes Cell Expansion by Negatively Regulating Cell Wall Modification
Source: Int J Mol Sci. 2025 Jan 9;26(2):492. doi: 10.3390/ijms26020492 (PMC11765367; doi:10.3390/ijms26020492)
Supplement: Supplementary file 1 [file ijms-26-00492-s001.zip]

Archive with 7 entries (7 files):
- Supplemental Figure_Revision.pdf
- Table_S1.xlsx
- Table_S2.xlsx
- Table_S3.xlsx
- Table_S4.xlsx
- Table_S5.xlsx
- Table_S6.xlsx
