# Supplementary material for: GmGIF5 Promotes Cell Expansion by Negatively Regulating Cell Wall Modification
Source: Int J Mol Sci. 2025 Jan 9;26(2):492. doi: 10.3390/ijms26020492 (PMC11765367; doi:10.3390/ijms26020492)
Supplement: Supplementary file 1 [file ijms-26-00492-s001.zip › Table_S1.xlsx]

## Sheet: Sheet1
Table S1 Characteristics of eight GmGIF proteins in soybean
Gene name	Gene ID	PAC ID	Localization	Size (aa)	Molecular Weight (KDa)	Isoelectric Point (pI)	Instabilirty Index	Grand average of hydropathicity (GRAVY)	Predicted Location
GmGIF1	Glyma.03G249000	41157303	Gm03:45693154 -45697423	257	27.48	6.03	76.2	-0.507	Nucleus
GmGIF2	Glyma.06G134400	41151829	Gm06:10997368-11000648	195	21.5	4.84	55.95	-0.585	Nucleus
GmGIF3	Glyma.07G051300	41127144	Gm07:4401949-4405476	213	22.57	5.53	67.22	-0.716	Nucleus
GmGIF4	Glyma.08G221100	41108221	Gm08:18041855-18043037	163	18.01	5.36	55.33	-0.591	Nucleus
GmGIF5	Glyma.10G164100	41103639	Gm10:39933522-39937149	212	22.66	5.8	70.46	-0.592	Nucleus
GmGIF6	Glyma.16G020400	41079400	Gm16:18425651-846305	210	22.36	5.73	68.76	-0.775	Nucleus
GmGIF7	Glyma.19G246600	41163040	Gm19:49849256-49853596	257	22.64	5.45	61.4	-0.637	Nucleus
GmGIF8	Glyma.20G226500	41090702	Gm20:45997470-46001080	212	22.82	6.03	70.66	-0.65	Nucleus
