# Supplementary material for: GmGIF5 Promotes Cell Expansion by Negatively Regulating Cell Wall Modification
Source: Int J Mol Sci. 2025 Jan 9;26(2):492. doi: 10.3390/ijms26020492 (PMC11765367; doi:10.3390/ijms26020492)
Supplement: Supplementary file 1 [file ijms-26-00492-s001.zip › Table_S2.xlsx]

## Sheet: Sheet1
Table S2 GIF proteins used to construct the phylogenetic tree
Species	Protein ID	Protein names	Source	PAC ID
Arabidopsis thaliana	AT5G28640	AtGIF1	Phytozome	37413429
	AT1G01160	AtGIF2		37398242
	AT4G00850	AtGIF3		37388077
Arachis hypogaea	Arahy.0T87WI	AhGIF1		42653700
	Arahy.71F8WW	AhGIF2		42638265
	Arahy.L225S3	AhGIF3		42670274
	Arahy.8236ZX	AhGIF4		42616544
	Arahy.T3QUTI	AhGIF5		42612420
	Arahy.HK1F5C	AhGIF6		42675930
	Arahy.2XE8WN	AhGIF7		42664484
Glycine max	Glyma.03G249000	GmGIF1		41157303
	Glyma.06G134400	GmGIF2		41151829
	Glyma.07G051300	GmGIF3		41127144
	Glyma.08G221100	GmGIF4		41108221
	Glyma.10G164100	GmGIF5		41103639
	Glyma.16G020400	GmGIF6		41079400
	Glyma.19G246600	GmGIF7		41163040
	Glyma.20G226500	GmGIF8		41090702
Oryza sativa Japonica Group	LOC_Os03g52320	OsGIF1		33132588
	LOC_Os12g31350	OsGIF2		33154407
	LOC_Os11g40100	OsGIF3		33163260
Zea mays	Zm00001d033905	ZmGIF1		40202773
	Zm00001d048833	ZmGIF2		40279397
	Zm00001d041753	ZmGIF3		40232333
	Zm00001d023767	ZmGIF4		40178251
Gossypium hirsutum	Gohir.A03G051100	GhGIF1		45363179
	Gohir.A08G216900	GhGIF2		45397240
	Gohir.A11G250400	GhGIF3		45332243
	Gohir.A12G115500	GhGIF4		45351560
	Gohir.A12G115700	GhGIF5		45351274
	Gohir.A13G169000	GhGIF6		45378745
	Gohir.D03G116600	GhGIF7		45352552
	Gohir.D08G233900	GhGIF8		45343598
	Gohir.D11G261100	GhGIF9		45340652
	Gohir.D12G119100	GhGIF10		45315976
	Gohir.D12G119300	GhGIF11		45319364
	Gohir.D13G174400	GhGIF12		45403390
Brassica napus	BnaA02T0369300	BnGIF1	BnIR
	BnaA06T0353500	BnGIF2
	BnaA09T0053300	BnGIF3
	BnaA09T0693400	BnGIF4
	BnaA09T0715100	BnGIF5
	BnaA10T0007600	BnGIF6
	BnaC02T0495200	BnGIF7
	BnaC05T0009200	BnGIF8
	BnaC07T0339600	BnGIF9
	BnaC09T0040000	BnGIF10
