# Supplementary material for: GmGIF5 Promotes Cell Expansion by Negatively Regulating Cell Wall Modification
Source: Int J Mol Sci. 2025 Jan 9;26(2):492. doi: 10.3390/ijms26020492 (PMC11765367; doi:10.3390/ijms26020492)
Supplement: Supplementary file 1 [file ijms-26-00492-s001.zip › Table_S3.xlsx]

## Sheet: Sheet1
Table S3 The original transcriptome data of GmGIFs expression in tissues
	GmGIF1	GmGIF2	GmGIF3	GmGIF4	GmGIF5	GmGIF6	GmGIF7	GmGIF8
flower	19.465	0.148	18.832	0	9.827	29.029	19.523	11.94
leaf	1.076	0.019	20.05	0	10.863	18.753	26.979	4.795
nodules	0.049	0.00869231	19.0526	0.00684615	0.194462	21.3066	6.54054	0.31
root	3.60133	0.0436667	22.7893	0	11.8913	25.8325	5.9375	1.44233
root_tip	6.655	0.14	15.597	0	64.724	14.241	14.19	3.509
seed.seed_s1	2.964	6.589	18.039	0	41.025	26.594	11.026	37.91
seed.seed_s2	2.292	1.748	20.667	0	53.743	24.821	5.951	46.544
seed.seed_s3	2.044	1.039	9.625	0	33.46	15.3	6.666	25.788
seed.seed_s4	2.868	0.152	9.56	0	35.3	15.915	9.905	28.532
seed.seed_s5	1.969	0.078	9.028	0	19.501	13.546	7.187	16.545
seed.seed_s6	1.245	0	8.116	0	10.487	13.886	4.81	17.283
seed.seed_s7	0.903	0	24.473	0	10.299	32.707	2.507	10.636
seed.seed_s8	0.449	0	21.235	0	8.403	31.991	2.539	14.801
seed.seed_s9	0.747	0	19.798	0	5.576	35.191	1.786	11.341
shoot_tip	7.067	0.024	24.347	0	69.745	26.127	29.92	76.107
stem	2.168	0	11.324	0	7.765	13.222	6.906	2.176
Gene IDs of the analyzed genes can be found in Table S1
