# Supplementary material for: GmGIF5 Promotes Cell Expansion by Negatively Regulating Cell Wall Modification
Source: Int J Mol Sci. 2025 Jan 9;26(2):492. doi: 10.3390/ijms26020492 (PMC11765367; doi:10.3390/ijms26020492)
Supplement: Supplementary file 1 [file ijms-26-00492-s001.zip › Table_S4.xlsx]

## Sheet: Sheet1
Table S4 Information of all differentially expression genes identified between wild-type (WT) and GmGIF5 overexpression lines
GeneID	treatment	control	baseMeanTreatment	baseMeanControl	baseMean	log2FoldChange	lfcSE	stat	pvalue	padj	diffType	gene_name	go	kegg	pathway	cog	nr	pfam	tf	uniprot
AT1G02190	OE	WT	8.34847	205.679	107.014	-4.6255	1.1476	-4.03058	5.56384e-05	0.00794358	Down	AT1G02190	GO:0016126//sterol biosynthetic process`biological_process`The chemical reactions and pathways resulting in the formation of sterols, steroids with one or more hydroxyl groups and a hydrocarbon side-chain in the molecule. [GOC:go_curators];GO:0000254//C-4 methylsterol oxidase activity`molecular_function`Catalysis of the reaction: 4,4-dimethyl-5-alpha-cholesta-8,24-dien-3-beta-ol + NAD(P)H + H(+) …	K15404//K15404, CER1`aldehyde decarbonylase [EC:4.1.99.5]	ko00073//Cutin, suberine and wax biosynthesis`Metabolism`Lipid metabolism;ko01110//Biosynthesis of secondary metabolites`Metabolism`Global and overview maps	-	NP_171721.3//Fatty acid hydroxylase superfamily`[Arabidopsis thaliana];NP_973742.1//Fatty acid hydroxylase superfamily`[Arabidopsis thaliana]	PF04116.16//FA_hydroxylase`Fatty acid hydroxylase;PF12076.11//Wax2_C`WAX2 C-terminal domain	-	sp|F4HVX7|CERL1_ARATH//Protein CER1-like 1 OS=Arabidopsis thaliana (Mouse-ear cress) OrderedLocusNames=At1g02190 ORFNames=T7I23.9 PE=2;tr|A0A178W820|A0A178W820_ARATH//Uncharacterized protein {ECO:0000313|EMBL:OAP14488.1} OS=Arabidopsis thaliana (Mouse-ear cress) ORFNames=AN1_LOCUS253 {ECO:0000313|EMBL:VYS44743.1} PE=3
AT1G02790	OE	WT	0.359239	549.811	275.085	-10.5336	1.71999	-6.12425	9.11133e-10	1.43951e-06	Down	PGA4	GO:0005975//carbohydrate metabolic process`biological_process`The chemical reactions and pathways involving carbohydrates, any of a group of organic compounds based of the general formula Cx(H2O)y. Includes the formation of carbohydrate derivatives by the addition of a carbohydrate residue to another molecule. [GOC:mah, ISBN:0198506732];GO:0005576//extracellular region`cellular_component`The spac…	K01213//E3.2.1.67`galacturan 1,4-alpha-galacturonidase [EC:3.2.1.67]	ko00040//Pentose and glucuronate interconversions`Metabolism`Carbohydrate metabolism;ko01100//Metabolic pathways`Metabolism`Global and overview maps	-	NP_171778.1//polygalacturonase 4`[Arabidopsis thaliana]	PF12708.10//Pectate_lyase_3`Pectate lyase superfamily protein;PF00295.20//Glyco_hydro_28`Glycosyl hydrolases family 28	-	sp|P49062|PGLR1_ARATH//Exopolygalacturonase clone GBGE184 Short=ExoPG EC=3.2.1.67 Galacturan 1,4-alpha-galacturonidase Pectinase Precursor OS=Arabidopsis thaliana (Mouse-ear cress) Name=PGA3 OrderedLocusNames=At1g02790 ORFNames=F22D16.22, T14P4_2 PE=2
AT1G02850	OE	WT	53.7531	253.001	153.377	-2.23643	0.615905	-3.63113	0.000282179	0.026616	Down	BGLU11	GO:0005975//carbohydrate metabolic process`biological_process`The chemical reactions and pathways involving carbohydrates, any of a group of organic compounds based of the general formula Cx(H2O)y. Includes the formation of carbohydrate derivatives by the addition of a carbohydrate residue to another molecule. [GOC:mah, ISBN:0198506732];GO:0004553//hydrolase activity, hydrolyzing O-glycosyl compo…	K19964//HIUH`hydroxyisourate hydrolase [EC:3.5.2.17]	ko00230//Purine metabolism`Metabolism`Nucleotide metabolism;ko01100//Metabolic pathways`Metabolism`Global and overview maps	KOG0626//Beta-glucosidase, lactase phlorizinhydrolase, and related proteins`Carbohydrate transport and metabolism`[G]	NP_563666.1//beta glucosidase 11`[Arabidopsis thaliana];NP_001318909.1//beta glucosidase 11`[Arabidopsis thaliana];NP_001117217.1//beta glucosidase 11`[Arabidopsis thaliana];NP_973746.3//beta glucosidase 11`[Arabidopsis thaliana];NP_849578.5//beta glucosidase 11`[Arabidopsis thaliana]	PF00232.21//Glyco_hydro_1`Glycosyl hydrolase family 1	-	tr|A0A178W6X9|A0A178W6X9_ARATH//BGLU11 {ECO:0000313|EMBL:OAP14229.1} OS=Arabidopsis thaliana (Mouse-ear cress) ORFNames=C24_LOCUS232 {ECO:0000313|EMBL:CAA0158785.1} PE=3;tr|A0A2H1ZE91|A0A2H1ZE91_ARATH//Beta glucosidase 11 {ECO:0000313|EMBL:AEE27481.2} OS=Arabidopsis thaliana (Mouse-ear cress) {ECO:0000313|EMBL:AEE27481.2} PE=1;tr|A0A654E681|A0A654E681_ARATH//Uncharacterized protein {ECO:0000313|E…
AT1G03010	OE	WT	92.9638	21.3407	57.1522	2.11064	0.510947	4.13084	3.61445e-05	0.00580731	Up	AT1G03010	GO:0016567//protein ubiquitination`biological_process`The process in which one or more ubiquitin groups are added to a protein. [GOC:ai];GO:0009860//pollen tube growth`biological_process`Growth of pollen via tip extension of the intine wall. [ISBN:0943088399]	-	-	-	NP_001320178.1//Phototropic-responsive NPH3 family protein`[Arabidopsis thaliana];NP_171800.1//Phototropic-responsive NPH3 family protein`[Arabidopsis thaliana];NP_001320177.1//Phototropic-responsive NPH3 family protein`[Arabidopsis thaliana]	PF03000.17//NPH3`NPH3 family	-	sp|Q9SA69|Y1301_ARATH//BTB/POZ domain-containing protein At1g03010 OS=Arabidopsis thaliana (Mouse-ear cress) OrderedLocusNames=At1g03010 ORFNames=F10O3.17 PE=2;tr|A0A1P8AM39|A0A1P8AM39_ARATH//Phototropic-responsive NPH3 family protein {ECO:0000313|EMBL:ANM57688.1} OS=Arabidopsis thaliana (Mouse-ear cress) {ECO:0000313|EMBL:ANM57688.1} PE=1;tr|A0A1P8AM10|A0A1P8AM10_ARATH//Phototropic-responsive NP…
AT1G04220	OE	WT	183.109	435.95	309.53	-1.24959	0.359797	-3.47305	0.000514579	0.0422333	Down	KCS2	GO:0006633//fatty acid biosynthetic process`biological_process`The chemical reactions and pathways resulting in the formation of a fatty acid, any of the aliphatic monocarboxylic acids that can be liberated by hydrolysis from naturally occurring fats and oils. Fatty acids are predominantly straight-chain acids of 4 to 24 carbon atoms, which may be saturated or unsaturated; branched fatty acids an…	K15397//KCS`3-ketoacyl-CoA synthase [EC:2.3.1.199]	ko00062//Fatty acid elongation`Metabolism`Lipid metabolism;ko01100//Metabolic pathways`Metabolism`Global and overview maps;ko01110//Biosynthesis of secondary metabolites`Metabolism`Global and overview maps;ko04626//Plant-pathogen interaction`Organismal Systems`Environmental adaptation	-	NP_171918.1//3-ketoacyl-CoA synthase 2`[Arabidopsis thaliana]	PF08392.15//FAE1_CUT1_RppA`FAE1/Type III polyketide synthase-like protein;PF08541.13//ACP_syn_III_C`3-Oxoacyl-[acyl-carrier-protein (ACP)] synthase III C terminal;PF02797.18//Chal_sti_synt_C`Chalcone and stilbene synthases, C-terminal domain	-	sp|Q5XEP9|KCS2_ARATH//3-ketoacyl-CoA synthase 2 {ECO:0000303|PubMed:18465198} Short=KCS-2 {ECO:0000303|PubMed:18465198} EC=2.3.1.199 {ECO:0000305} Docosanoic acid synthase {ECO:0000303|PubMed:18786002} Very long-chain fatty acid condensing enzyme 2 {ECO:0000303|PubMed:18465198} Short=VLCFA condensing enzyme 2 {ECO:0000303|PubMed:18465198} OS=Arabidopsis thaliana (Mouse-ear cress) ORFNames=F20D22.…
AT1G09500	OE	WT	18.6656	141.778	80.2216	-2.92853	0.758488	-3.86101	0.000112918	0.0132148	Down	AT1G09500	GO:0003824//catalytic activity`molecular_function`Catalysis of a biochemical reaction at physiological temperatures. In biologically catalyzed reactions, the reactants are known as substrates, and the catalysts are naturally occurring macromolecular substances known as enzymes. Enzymes possess specific binding sites for substrates, and are usually composed wholly or largely of protein, but RNA th…	K09753//CCR`cinnamoyl-CoA reductase [EC:1.2.1.44]	ko00940//Phenylpropanoid biosynthesis`Metabolism`Biosynthesis of other secondary metabolites;ko01100//Metabolic pathways`Metabolism`Global and overview maps;ko01110//Biosynthesis of secondary metabolites`Metabolism`Global and overview maps	KOG1502//Flavonol reductase/cinnamoyl-CoA reductase`Defense mechanisms`[V]	NP_001031012.1//NAD(P)-binding Rossmann-fold superfamily protein`[Arabidopsis thaliana];NP_172421.1//NAD(P)-binding Rossmann-fold superfamily protein`[Arabidopsis thaliana];NP_849625.1//NAD(P)-binding Rossmann-fold superfamily protein`[Arabidopsis thaliana]	PF05368.16//NmrA`NmrA-like family;PF01370.24//Epimerase`NAD dependent epimerase/dehydratase family;PF16363.8//GDP_Man_Dehyd`GDP-mannose 4,6 dehydratase;PF07993.15//NAD_binding_4`Male sterility protein;PF01073.22//3Beta_HSD`3-beta hydroxysteroid dehydrogenase/isomerase family;PF13460.9//NAD_binding_10`NAD(P)H-binding	-	tr|O80533|O80533_ARATH//At1g09500/F14J9_16 {ECO:0000313|EMBL:AAL11561.1} F14J9.16 protein {ECO:0000313|EMBL:AAC33210.1} NAD(P)-binding Rossmann-fold superfamily protein {ECO:0000313|EMBL:AEE28452.1} OS=Arabidopsis thaliana (Mouse-ear cress) {ECO:0000313|EMBL:AEE28452.1} PE=1;tr|F4I101|F4I101_ARATH//NAD(P)-binding Rossmann-fold superfamily protein {ECO:0000313|EMBL:AEE28453.1} OS=Arabidopsis thali…
AT1G10770	OE	WT	0.684352	45.3411	23.0127	-6.05398	1.69607	-3.56941	0.00035778	0.0318457	Down	AT1G10770	GO:0046910//pectinesterase inhibitor activity`molecular_function`Binds to and stops, prevents or reduces the activity of pectinesterase. [GOC:ai, PMID:10880981];GO:0009860//pollen tube growth`biological_process`Growth of pollen via tip extension of the intine wall. [ISBN:0943088399];GO:0030599//pectinesterase activity`molecular_function`Catalysis of the reaction: pectin + n H2O = n methanol + pec…	-	-	-	NP_563878.1//Plant invertase/pectin methylesterase inhibitor superfamily protein`[Arabidopsis thaliana]	PF04043.18//PMEI`Plant invertase/pectin methylesterase inhibitor	-	tr|Q9SAC5|Q9SAC5_ARATH//At1g10770 {ECO:0000313|EMBL:ABD65600.1} Plant invertase/pectin methylesterase inhibitor superfamily protein {ECO:0000313|EMBL:AEE28644.1} T16B5.9 {ECO:0000313|EMBL:AAD31336.1} OS=Arabidopsis thaliana (Mouse-ear cress) ORFNames=T16B5.9 {ECO:0000313|EMBL:AAD31336.1} PE=2
AT1G13635	OE	WT	6.61916	252.696	129.658	-5.24368	1.47951	-3.5442	0.000393809	0.0341392	Down	AT1G13635	GO:0006284//base-excision repair`biological_process`In base excision repair, an altered base is removed by a DNA glycosylase enzyme, followed by excision of the resulting sugar phosphate. The small gap left in the DNA helix is filled in by the sequential action of DNA polymerase and DNA ligase. [ISBN:0815316194];GO:0008725//DNA-3-methyladenine glycosylase activity`molecular_function`Catalysis of …	K01246//tag`DNA-3-methyladenine glycosylase I [EC:3.2.2.20]	ko03410//Base excision repair`Genetic Information Processing`Replication and repair	-	NP_001184988.1//DNA glycosylase superfamily protein`[Arabidopsis thaliana]	PF03352.16//Adenine_glyco`Methyladenine glycosylase	-	tr|F4HSJ2|F4HSJ2_ARATH//DNA glycosylase superfamily protein {ECO:0000313|EMBL:AEE29051.1} OS=Arabidopsis thaliana (Mouse-ear cress) OrderedLocusNames=At1g13635 {ECO:0000313|EMBL:AEE29051.1} PE=1
AT1G15125	OE	WT	137.367	28.4278	82.8973	2.27957	0.636265	3.58274	0.000340005	0.0308247	Up	AT1G15125	GO:0008757//S-adenosylmethionine-dependent methyltransferase activity`molecular_function`Catalysis of the transfer of a methyl group from S-adenosyl-L-methionine to a substrate. [GOC:mah];GO:0046872//metal ion binding`molecular_function`Binding to a metal ion. [GOC:ai];GO:0032259//methylation`biological_process`The process in which a methyl group is covalently attached to a molecule. [GOC:mah];GO…	K21483//SAMT`salicylate 1-O-methyltransferase [EC:2.1.1.274];K08241//E2.1.1.141`jasmonate O-methyltransferase [EC:2.1.1.141]	ko00592//alpha-Linolenic acid metabolism`Metabolism`Lipid metabolism;ko01110//Biosynthesis of secondary metabolites`Metabolism`Global and overview maps	-	NP_683307.2//S-adenosyl-L-methionine-dependent methyltransferases superfamily protein`[Arabidopsis thaliana];NP_001320935.1//S-adenosyl-L-methionine-dependent methyltransferases superfamily protein`[Arabidopsis thaliana]	PF03492.18//Methyltransf_7`SAM dependent carboxyl methyltransferase	-	tr|Q9XI57|Q9XI57_ARATH//F9L1.6 {ECO:0000313|EMBL:AAD39641.1} S-adenosyl-L-methionine-dependent methyltransferases superfamily protein {ECO:0000313|EMBL:AEE29269.1} OS=Arabidopsis thaliana (Mouse-ear cress) ECO:0000313|EMBL:AEE29269.1} PE=1;tr|A0A1P8APB9|A0A1P8APB9_ARATH//S-adenosyl-L-methionine-dependent methyltransferases superfamily protein {ECO:0000313|EMBL:ANM58506.1} OS=Arabidopsis thaliana …
AT1G17170	OE	WT	19.6907	70.7639	45.2273	-1.84446	0.479715	-3.84491	0.000120598	0.0139416	Down	GSTU24	GO:0005737//cytoplasm`cellular_component`The contents of a cell excluding the plasma membrane and nucleus, but including other subcellular structures. [ISBN:0198547684];GO:0004364//glutathione transferase activity`molecular_function`Catalysis of the reaction: R-X + glutathione = H-X + R-S-glutathione. R may be an aliphatic, aromatic or heterocyclic group; X may be a sulfate, nitrile or halide gro…	K00799//GST, gst`glutathione S-transferase [EC:2.5.1.18]	ko00480//Glutathione metabolism`Metabolism`Metabolism of other amino acids;ko01100//Metabolic pathways`Metabolism`Global and overview maps	KOG0406//Glutathione S-transferase`Posttranslational modification, protein turnover, chaperones`[O]	NP_173160.1//glutathione S-transferase TAU 24`[Arabidopsis thaliana]	PF02798.23//GST_N`Glutathione S-transferase, N-terminal domain;PF13417.9//GST_N_3`Glutathione S-transferase, N-terminal domain;PF13409.9//GST_N_2`Glutathione S-transferase, N-terminal domain;PF00043.28//GST_C`Glutathione S-transferase, C-terminal domain;PF13410.9//GST_C_2`Glutathione S-transferase, C-terminal domain	-	sp|Q9SHH6|GSTUO_ARATH//Glutathione S-transferase U24 Short=AtGSTU24 EC=2.5.1.18 GST class-tau member 24 OS=Arabidopsis thaliana (Mouse-ear cress) Name=GSTU24 OrderedLocusNames=At1g17170 ORFNames=F20D23.13 PE=2
AT1G18400	OE	WT	193.493	64.8685	129.181	1.57118	0.338719	4.6386	3.50777e-06	0.00084182	Up	BEE1	GO:0003700//DNA-binding transcription factor activity`molecular_function`A transcription regulator activity that modulates transcription of gene sets via selective and non-covalent binding to a specific double-stranded genomic DNA sequence (sometimes referred to as a motif) within a cis-regulatory region. Regulatory regions include promoters (proximal and distal) and enhancers. Genes are transcri…	K18878//UPA20`BHLH transcription factor Upa20	ko04626//Plant-pathogen interaction`Organismal Systems`Environmental adaptation	-	NP_173276.2//BR enhanced expression 1`[Arabidopsis thaliana];NP_001321164.1//BR enhanced expression 1`[Arabidopsis thaliana]	-	bHLH//http://planttfdb.gao-lab.org/family.php?fam=bHLH	tr|A0A1P8AQ55|A0A1P8AQ55_ARATH//BR enhanced expression 1 {ECO:0000313|EMBL:ANM58750.1} OS=Arabidopsis thaliana (Mouse-ear cress) {ECO:0000313|EMBL:ANM58750.1} PE=4;sp|Q8GZ13|BEE1_ARATH//Transcription factor BEE 1 Basic helix-loop-helix protein 44 Short=AtbHLH44 Short=bHLH 44 Protein Brassinosteroid enhanced expression 1 Transcription factor EN 77 bHLH transcription factor bHLH044 OS=Arabidopsis t…
AT1G23730	OE	WT	37.8772	155.664	96.7705	-2.04588	0.458617	-4.46097	8.15901e-06	0.0018287	Down	BCA3	GO:0005829//cytosol`cellular_component`The part of the cytoplasm that does not contain organelles but which does contain other particulate matter, such as protein complexes. [GOC:hjd, GOC:jl];GO:0004089//carbonate dehydratase activity`molecular_function`Catalysis of the reaction: H2CO3 = CO2 + H2O. [EC:4.2.1.1];GO:0008270//zinc ion binding`molecular_function`Binding to a zinc ion (Zn). [GOC:ai];G…	K01673//cynT, can`carbonic anhydrase [EC:4.2.1.1]	ko00910//Nitrogen metabolism`Metabolism`Energy metabolism;ko01100//Metabolic pathways`Metabolism`Global and overview maps	KOG1578//Predicted carbonic anhydrase involved in protection against oxidative damage`Inorganic ion transport and metabolism`[P]	NP_001321762.1//beta carbonic anhydrase 3`[Arabidopsis thaliana]	PF00484.22//Pro_CA`Carbonic anhydrase	-	sp|Q9ZUC2|BCA3_ARATH//Beta carbonic anhydrase 3 Short=AtbCA3 Short=AtbetaCA3 EC=4.2.1.1 Beta carbonate dehydratase 3 Precursor OS=Arabidopsis thaliana (Mouse-ear cress) Name=BCA3 OrderedLocusNames=At1g23730 ORFNames=F5O8.28 PE=2
AT1G24260	OE	WT	7.32315	178.982	93.1525	-4.62429	1.1561	-3.9999	6.33703e-05	0.00876962	Down	SEP3	GO:0010214//seed coat development`biological_process`The process whose specific outcome is the progression of the seed coat over time, from its formation to the mature structure. [GOC:go_curators];GO:0010093//specification of floral organ identity`biological_process`The process in which the identity of a floral organ primordium is specified. Identity is considered to be the aggregate of character…	K09264//K09264`MADS-box transcription factor, plant	-	KOG0014//MADS box transcription factor`Transcription`[K]	NP_564214.2//K-box region and MADS-box transcription factor family protein`[Arabidopsis thaliana];NP_001185081.1//K-box region and MADS-box transcription factor family protein`[Arabidopsis thaliana];NP_850953.1//K-box region and MADS-box transcription factor family protein`[Arabidopsis thaliana]	PF00319.21//SRF-TF`SRF-type transcription factor (DNA-binding and dimerisation domain);PF01486.20//K-box`K-box region	M-type_MADS//http://planttfdb.gao-lab.org/family.php?fam=M-type_MADS;MIKC_MADS//http://planttfdb.gao-lab.org/family.php?fam=MIKC_MADS	tr|A0A178W2I1|A0A178W2I1_ARATH//SEP3 {ECO:0000313|EMBL:OAP12719.1} OS=Arabidopsis thaliana (Mouse-ear cress) AXX17_At1g25490 {ECO:0000313|EMBL:OAP12719.1} PE=4;sp|O22456|SEP3_ARATH//Developmental protein SEPALLATA 3 Agamous-like MADS-box protein AGL9 OS=Arabidopsis thaliana (Mouse-ear cress) Name=SEP3 Synonyms=AGL9 OrderedLocusNames=At1g24260 ORFNames=F3I6.19 PE=1;tr|F4I972|F4I972_ARATH//K-box re…
AT1G26790	OE	WT	207.003	73.6953	140.349	1.4951	0.336526	4.44274	8.8822e-06	0.00191091	Up	AT1G26790	GO:0006355//regulation of transcription, DNA-templated`biological_process`Any process that modulates the frequency, rate or extent of cellular DNA-templated transcription. [GOC:go_curators, GOC:txnOH];GO:0005634//nucleus`cellular_component`A membrane-bounded organelle of eukaryotic cells in which chromosomes are housed and replicated. In most cells, the nucleus contains all of the cell's chromoso…	K16222//CDF1`Dof zinc finger protein DOF5.5	ko04712//Circadian rhythm - plant`Organismal Systems`Environmental adaptation	-	NP_174001.2//Dof-type zinc finger DNA-binding family protein`[Arabidopsis thaliana]	PF02701.18//zf-Dof`Dof domain, zinc finger	Dof//http://planttfdb.gao-lab.org/family.php?fam=Dof	tr|A0A178W5Q6|A0A178W5Q6_ARATH//Dof-type domain-containing protein {ECO:0000259|PROSITE:PS50884} OS=Arabidopsis thaliana (Mouse-ear cress) AXX17_At1g27200 {ECO:0000313|EMBL:OAP13041.1} PE=4
AT1G28010	OE	WT	375.195	168.529	271.862	1.15546	0.284169	4.06611	4.78046e-05	0.00713644	Up	ABCB14	GO:0016021//integral component of membrane`cellular_component`The component of a membrane consisting of the gene products and protein complexes having at least some part of their peptide sequence embedded in the hydrophobic region of the membrane. [GOC:dos, GOC:go_curators];GO:0140359//ABC-type transporter activity`molecular_function`Primary active transporter characterized by two nucleotide-bind…	K05658//ABCB1, CD243`ATP-binding cassette, subfamily B (MDR/TAP), member 1 [EC:7.6.2.2]	ko02010//ABC transporters`Environmental Information Processing`Membrane transport	KOG0055//Multidrug/pheromone exporter, ABC superfamily`Secondary metabolites biosynthesis, transport and catabolism`[Q]	NP_174122.1//P-glycoprotein 14`[Arabidopsis thaliana]	PF00664.26//ABC_membrane`ABC transporter transmembrane region;PF00005.30//ABC_tran`ABC transporter;PF02463.22//SMC_N`RecF/RecN/SMC N terminal domain	-	sp|Q9C7F2|AB14B_ARATH//ABC transporter B family member 14 Short=ABC transporter ABCB.14 Short=AtABCB14 Multidrug resistance protein 12 P-glycoprotein 14 OS=Arabidopsis thaliana (Mouse-ear cress) ORFNames=F13K9.11 PE=3
AT1G35490	OE	WT	0	41.3612	20.6806	-7.76392	2.07402	-3.74342	0.000181534	0.0190003	Down	AT1G35490	GO:0003700//DNA-binding transcription factor activity`molecular_function`A transcription regulator activity that modulates transcription of gene sets via selective and non-covalent binding to a specific double-stranded genomic DNA sequence (sometimes referred to as a motif) within a cis-regulatory region. Regulatory regions include promoters (proximal and distal) and enhancers. Genes are transcri…	K20557//VIP1`transcription factor VIP1	ko04016//MAPK signaling pathway - plant`Environmental Information Processing`Signal transduction	-	NP_001321975.1//bZIP family transcription factor`[Arabidopsis thaliana]	-	-	tr|C0SUZ3|C0SUZ3_ARATH//BZIP family transcription factor {ECO:0000313|EMBL:AEE31800.1} Uncharacterized protein At1g35490 {ECO:0000313|EMBL:BAH30334.1} Fragment OS=Arabidopsis thaliana (Mouse-ear cress) {ECO:0000313|EMBL:AEE31800.1} PE=1
AT1G47395	OE	WT	50.7652	333.616	192.191	-2.72002	0.658135	-4.13292	3.58185e-05	0.00580413	Down	AT1G47395	-	-	-	-	NP_849780.1//hypothetical protein AT1G47395`[Arabidopsis thaliana]	-	-	tr|A0A178WFX1|A0A178WFX1_ARATH//Uncharacterized protein {ECO:0000313|EMBL:OAP17146.1} OS=Arabidopsis thaliana (Mouse-ear cress) ORFNames=AN1_LOCUS3851 {ECO:0000313|EMBL:VYS48368.1} PE=4
AT1G55560	OE	WT	0	61.5776	30.7888	-8.33809	1.92007	-4.34259	1.40811e-05	0.00269661	Down	sks14	GO:0005507//copper ion binding`molecular_function`Binding to a copper (Cu) ion. [GOC:ai];GO:0016491//oxidoreductase activity`molecular_function`Catalysis of an oxidation-reduction (redox) reaction, a reversible chemical reaction in which the oxidation state of an atom or atoms within a molecule is altered. One substrate acts as a hydrogen or electron donor and becomes oxidized, while the other ac…	K00423//E1.10.3.3`L-ascorbate oxidase [EC:1.10.3.3]	ko00053//Ascorbate and aldarate metabolism`Metabolism`Carbohydrate metabolism;ko01100//Metabolic pathways`Metabolism`Global and overview maps	KOG1263//Multicopper oxidases`Secondary metabolites biosynthesis, transport and catabolism`[Q]	NP_564697.1//SKU5 similar 14`[Arabidopsis thaliana]	PF07732.18//Cu-oxidase_3`Multicopper oxidase;PF00394.25//Cu-oxidase`Multicopper oxidase;PF07731.17//Cu-oxidase_2`Multicopper oxidase	-	tr|Q9SMW3|Q9SMW3_ARATH//At1g55560 {ECO:0000313|EMBL:AAO64845.1} BNH protein {ECO:0000313|EMBL:CAB59910.1} SKU5 similar 14 {ECO:0000313|EMBL:AEE33266.1} Uncharacterized protein At1g55560/T5A14_2 {ECO:0000313|EMBL:BAC43197.1} OS=Arabidopsis thaliana (Mouse-ear cress) {ECO:0000313|EMBL:AEE33266.1} PE=1
AT1G56170	OE	WT	144.432	335.78	240.106	-1.21332	0.236209	-5.13663	2.79704e-07	0.000115281	Down	NF-YC2	GO:0005737//cytoplasm`cellular_component`The contents of a cell excluding the plasma membrane and nucleus, but including other subcellular structures. [ISBN:0198547684];GO:0016602//CCAAT-binding factor complex`cellular_component`A heteromeric transcription factor complex that binds to the CCAAT-box upstream of promoters; functions as both an activator and a repressor, depending on its interacting…	K08066//NFYC, HAP5`nuclear transcription factor Y, gamma	-	KOG1657//CCAAT-binding factor, subunit C (HAP5)`Transcription`[K]	CAD5315700.1//unnamed protein product`[Arabidopsis thaliana]	PF00125.27//Histone`Core histone H2A/H2B/H3/H4;PF00808.26//CBFD_NFYB_HMF`Histone-like transcription factor (CBF/NF-Y) and archaeal histone	NF-YC//http://planttfdb.gao-lab.org/family.php?fam=NF-YC	sp|Q8LCG7|NFYC2_ARATH//Nuclear transcription factor Y subunit C-2 Short=AtNF-YC-2 Transcriptional activator HAP5B OS=Arabidopsis thaliana (Mouse-ear cress) ORFNames=F14G9.21, T6H22.3 PE=1
AT1G57590	OE	WT	22.5329	85.0906	53.8117	-1.92866	0.565091	-3.413	0.000642522	0.0497207	Down	AT1G57590	GO:0071555//cell wall organization`biological_process`A process that results in the assembly, arrangement of constituent parts, or disassembly of the cell wall, the rigid or semi-rigid envelope lying outside the cell membrane of plant, fungal and most prokaryotic cells, maintaining their shape and protecting them from osmotic lysis. [GOC:mah];GO:0005576//extracellular region`cellular_component`Th…	K19882//NOTUM`O-palmitoleoyl-L-serine hydrolase [EC:3.1.1.98]	-	KOG4287//Pectin acetylesterase and similar proteins`Cell wall/membrane/envelope biogenesis`[M]	NP_176072.3//Pectinacetylesterase family protein`[Arabidopsis thaliana]	PF03283.16//PAE`Pectinacetylesterase	-	sp|F4I839|PAE2_ARATH//Pectin acetylesterase 2 {ECO:0000303|PubMed:25115560} EC=3.1.1.- {ECO:0000305} Precursor OS=Arabidopsis thaliana (Mouse-ear cress) ORFNames=T8L23.6 {ECO:0000312|EMBL:AAG50747.1} PE=2
AT1G58430	OE	WT	2.99374	64.4266	33.7101	-4.41734	1.13968	-3.87595	0.000106208	0.012585	Down	RXF26	GO:0005576//extracellular region`cellular_component`The space external to the outermost structure of a cell. For cells without external protective or external encapsulating structures this refers to space outside of the plasma membrane. This term covers the host cell environment outside an intracellular parasite. [GOC:go_curators];GO:0016788//hydrolase activity, acting on ester bonds`molecular_fu…	K21831//choE`cholinesterase	-	-	NP_176139.1//GDSL-like Lipase/Acylhydrolase family protein`[Arabidopsis thaliana]	PF00657.25//Lipase_GDSL`GDSL-like Lipase/Acylhydrolase	-	sp|Q9C648|GDL23_ARATH//GDSL esterase/lipase At1g58430 EC=3.1.1.- Extracellular lipase At1g58430 Precursor OS=Arabidopsis thaliana (Mouse-ear cress) OrderedLocusNames=At1g58430 ORFNames=F9K23.4 PE=2
AT1G61563	OE	WT	1.18089	132.042	66.6115	-6.87757	1.67795	-4.0988	4.15301e-05	0.00645588	Down	RALFL8	GO:0048046//apoplast`cellular_component`The cell membranes and intracellular regions in a plant are connected through plasmodesmata, and plants may be described as having two major compartments: the living symplast and the non-living apoplast. The apoplast is external to the plasma membrane and includes cell walls, intercellular spaces and the lumen of dead structures such as xylem vessels. Water…	-	-	-	NP_564778.1//ralf-like 8`[Arabidopsis thaliana]	PF05498.14//RALF`Rapid ALkalinization Factor (RALF)	-	sp|Q1ECR9|RLF8_ARATH//Protein RALF-like 8 Precursor OS=Arabidopsis thaliana (Mouse-ear cress) Name=RALFL8 OrderedLocusNames=At1g61563 ORFNames=T25B24 PE=1
AT1G61566	OE	WT	0	156.227	78.1135	-9.68029	2.05157	-4.71848	2.37617e-06	0.000617122	Down	RALFL9	GO:0048046//apoplast`cellular_component`The cell membranes and intracellular regions in a plant are connected through plasmodesmata, and plants may be described as having two major compartments: the living symplast and the non-living apoplast. The apoplast is external to the plasma membrane and includes cell walls, intercellular spaces and the lumen of dead structures such as xylem vessels. Water…	-	-	-	NP_564779.1//ralf-like 9`[Arabidopsis thaliana]	PF05498.14//RALF`Rapid ALkalinization Factor (RALF)	-	sp|Q3ECL0|RLF9_ARATH//Protein RALF-like 9 Precursor OS=Arabidopsis thaliana (Mouse-ear cress) Name=RALFL9 OrderedLocusNames=At1g61566 ORFNames=T25B24 PE=3
AT1G62510	OE	WT	636.22	2013.62	1324.92	-1.66297	0.317596	-5.23611	1.63999e-07	7.97247e-05	Down	AT1G62510	-	-	-	-	NP_176440.1//Bifunctional inhibitor/lipid-transfer protein/seed storage 2S albumin superfamily protein`[Arabidopsis thaliana]	PF14368.9//LTP_2`Probable lipid transfer;PF14547.9//Hydrophob_seed`Hydrophobic seed protein;PF00234.25//Tryp_alpha_amyl`Protease inhibitor/seed storage/LTP family	-	tr|Q9SXE6|Q9SXE6_ARATH//At1g62510 {ECO:0000313|EMBL:AAQ65111.1} At1g62510 protein {ECO:0000313|EMBL:BAD94286.1} Bifunctional inhibitor/lipid-transfer protein/seed storage 2S albumin superfamily protein {ECO:0000313|EMBL:AEE33973.1} Similar to 14KD proline-rich protein DC2.15 {ECO:0000313|EMBL:BAD93991.1} Similar to 14KD proline-rich protein DC2.15 sp|P14009 {ECO:0000313|EMBL:BAF01655.1} T3P18.7 {…
AT1G62914	OE	WT	21.6223	0.610325	11.1163	5.11328	1.41517	3.6132	0.00030244	0.0280096	Up	AT1G62914	GO:0005739//mitochondrion`cellular_component`A semiautonomous, self replicating organelle that occurs in varying numbers, shapes, and sizes in the cytoplasm of virtually all eukaryotic cells. It is notably the site of tissue respiration. [GOC:giardia, ISBN:0198506732]	K17710//PTCD1`pentatricopeptide repeat domain-containing protein 1	-	KOG4197//FOG: PPR repeat`General function prediction only`[R]	KAG7650354.1//Pentatricopeptide repeat, partial`[Arabidopsis thaliana x Arabidopsis arenosa]	PF13812.9//PPR_3`Pentatricopeptide repeat domain;PF12854.10//PPR_1`PPR repeat;PF13041.9//PPR_2`PPR repeat family;PF01535.23//PPR`PPR repeat;PF17177.7//PPR_long`Pentacotripeptide-repeat region of PRORP	-	sp|Q9LQ15|PPR95_ARATH//Pentatricopeptide repeat-containing protein At1g62914, mitochondrial Precursor OS=Arabidopsis thaliana (Mouse-ear cress) OrderedLocusNames=At1g62914 ORFNames=F16P17.6 PE=2
AT1G65730	OE	WT	17.158	107.687	62.4224	-2.641	0.564339	-4.67982	2.8713e-06	0.000716275	Down	YSL7	GO:0016021//integral component of membrane`cellular_component`The component of a membrane consisting of the gene products and protein complexes having at least some part of their peptide sequence embedded in the hydrophobic region of the membrane. [GOC:dos, GOC:go_curators];GO:0016020//membrane`cellular_component`A lipid bilayer along with all the proteins and protein complexes embedded in it an …	-	-	-	NP_176750.1//YELLOW STRIPE like 7`[Arabidopsis thaliana]	PF03169.18//OPT`OPT oligopeptide transporter protein	-	sp|Q9SHY2|YSL7_ARATH//Probable metal-nicotianamine transporter YSL7 Protein YELLOW STRIPE LIKE 7 Short=AtYSL7 OS=Arabidopsis thaliana (Mouse-ear cress) Name=YSL7 OrderedLocusNames=At1g65730 ORFNames=F1E22.10 PE=2
AT1G65970	OE	WT	6.96392	70.4424	38.7032	-3.36297	0.891103	-3.77394	0.000160687	0.0176096	Down	TPX2	GO:0005737//cytoplasm`cellular_component`The contents of a cell excluding the plasma membrane and nucleus, but including other subcellular structures. [ISBN:0198547684];GO:0045454//cell redox homeostasis`biological_process`Any process that maintains the redox environment of a cell or compartment within a cell. [GOC:ai, GOC:dph, GOC:tb];GO:0042744//hydrogen peroxide catabolic process`biological_pr…	K24140//PRXII`glutaredoxin-dependent peroxiredoxin [EC:1.11.1.25]	-	KOG0541//Alkyl hydroperoxide reductase/peroxiredoxin`Posttranslational modification, protein turnover, chaperones`[O]	NP_176772.1//thioredoxin-dependent peroxidase 2`[Arabidopsis thaliana]	PF00578.24//AhpC-TSA`AhpC/TSA family;PF08534.13//Redoxin`Redoxin	-	sp|Q9SRZ4|PRX2C_ARATH//Peroxiredoxin-2C EC=1.11.1.25 {ECO:0000269|Ref.7} Glutaredoxin-dependent peroxiredoxin {ECO:0000305} Peroxiredoxin IIC Peroxiredoxin TPx2 Thioredoxin peroxidase 2C Thioredoxin-dependent peroxidase 2 OS=Arabidopsis thaliana (Mouse-ear cress) ORFNames=F12P19.13 PE=1
AT1G68190	OE	WT	837.886	393.149	615.517	1.09086	0.27313	3.99394	6.49856e-05	0.00884843	Up	BBX27	GO:0003700//DNA-binding transcription factor activity`molecular_function`A transcription regulator activity that modulates transcription of gene sets via selective and non-covalent binding to a specific double-stranded genomic DNA sequence (sometimes referred to as a motif) within a cis-regulatory region. Regulatory regions include promoters (proximal and distal) and enhancers. Genes are transcri…	K12135//CO`zinc finger protein CONSTANS	ko04712//Circadian rhythm - plant`Organismal Systems`Environmental adaptation	-	NP_001321977.1//B-box zinc finger family protein`[Arabidopsis thaliana];NP_001321976.1//B-box zinc finger family protein`[Arabidopsis thaliana];BAH57251.1//AT1G68190`[Arabidopsis thaliana]	-	CO-like//http://planttfdb.gao-lab.org/family.php?fam=CO-like;DBB//http://planttfdb.gao-lab.org/family.php?fam=DBB	tr|A0A1P8ASJ7|A0A1P8ASJ7_ARATH//B-box zinc finger family protein {ECO:0000313|EMBL:ANM59632.1} OS=Arabidopsis thaliana (Mouse-ear cress) {ECO:0000313|EMBL:ANM59632.1} PE=1;sp|Q9C9F4|COLX_ARATH//Putative zinc finger protein At1g68190 OS=Arabidopsis thaliana (Mouse-ear cress) OrderedLocusNames=At1g68190 ORFNames=T22E19.18 PE=2;tr|C0Z3H2|C0Z3H2_ARATH//AT1G68190 protein {ECO:0000313|EMBL:BAH57251.1} …
AT1G68740	OE	WT	220.43	761.073	490.751	-1.78666	0.3474	-5.14293	2.70481e-07	0.000113957	Down	PHO1;H1	GO:0005737//cytoplasm`cellular_component`The contents of a cell excluding the plasma membrane and nucleus, but including other subcellular structures. [ISBN:0198547684];GO:0005794//Golgi apparatus`cellular_component`A membrane-bound cytoplasmic organelle of the endomembrane system that further processes the core oligosaccharides (e.g. N-glycans) added to proteins in the endoplasmic reticulum and …	K24195//XPR1, PHO1`xenotropic and polytropic retrovirus receptor 1	-	KOG1162//Predicted small molecule transporter`Intracellular trafficking, secretion, and vesicular transport`[U]	NP_564940.1//EXS (ERD1/XPR1/SYG1) family protein`[Arabidopsis thaliana];NP_001322237.1//EXS (ERD1/XPR1/SYG1) family protein`[Arabidopsis thaliana]	PF03105.22//SPX`SPX domain;PF03124.17//EXS`EXS family	-	tr|A0A1P8ATD3|A0A1P8ATD3_ARATH//EXS (ERD1/XPR1/SYG1) family protein {ECO:0000313|EMBL:ANM59919.1} OS=Arabidopsis thaliana (Mouse-ear cress) {ECO:0000313|EMBL:ANM59919.1} PE=3;sp|Q93ZF5|PHO11_ARATH//Phosphate transporter PHO1 homolog 1 Protein PHO1 homolog 1 Short=AtPHO1 OS=Arabidopsis thaliana (Mouse-ear cress) Name=PHO1-H1 OrderedLocusNames=At1g68740 ORFNames=F14K14.15, F24J5.2 PE=2
AT1G76800	OE	WT	204.49	92.2102	148.35	1.14639	0.21686	5.28631	1.24809e-07	6.7607e-05	Up	AT1G76800	GO:0006879//cellular iron ion homeostasis`biological_process`Any process involved in the maintenance of an internal steady state of iron ions at the level of a cell. [GOC:ai, GOC:mah];GO:0030026//cellular manganese ion homeostasis`biological_process`Any process involved in the maintenance of an internal steady state of manganese ions at the level of a cell. [GOC:mah];GO:0016021//integral componen…	K22736//VIT`vacuolar iron transporter family protein	-	KOG4473//Uncharacterized membrane protein`Function unknown`[S]	NP_177806.1//Vacuolar iron transporter (VIT) family protein`[Arabidopsis thaliana]	PF01988.22//VIT1`VIT family	-	sp|Q9SRD3|VITH2_ARATH//Vacuolar iron transporter homolog 2 {ECO:0000305} Protein NODULIN-LIKE 2 {ECO:0000303|PubMed:21411332} Vacuolar iron transporter-like 2 {ECO:0000303|PubMed:25360591} Short=AtVTL2 {ECO:0000303|PubMed:25360591} OS=Arabidopsis thaliana (Mouse-ear cress) ORFNames=F28O16.17 {ECO:0000312|EMBL:AAF04441.1} PE=2
AT1G78270	OE	WT	88.2851	20.0455	54.1653	2.13858	0.538618	3.9705	7.17228e-05	0.00957601	Up	UGT85A4	GO:0080043//quercetin 3-O-glucosyltransferase activity`molecular_function`Catalysis of the transfer of a glucosyl group from UDP-glucose to the 3-hydroxy group of a quercetin molecule. [PMID:15352060];GO:0015020//glucuronosyltransferase activity`molecular_function`Catalysis of the reaction: UDP-glucuronate + acceptor = UDP + acceptor beta-D-glucuronoside. [RHEA:21032];GO:0080044//quercetin 7-O-gl…	K23452//UGT85A`UDP-glucosyltransferase 85A [EC:2.4.1.-]	ko00908//Zeatin biosynthesis`Metabolism`Metabolism of terpenoids and polyketides;ko01110//Biosynthesis of secondary metabolites`Metabolism`Global and overview maps	KOG1192//UDP-glucuronosyl and UDP-glucosyl transferase`Carbohydrate transport and metabolism`[G];KOG1192//UDP-glucuronosyl and UDP-glucosyl transferase`Energy production and conversion`[C]	NP_177950.1//UDP-glucosyl transferase 85A4`[Arabidopsis thaliana]	PF00201.21//UDPGT`UDP-glucoronosyl and UDP-glucosyl transferase	-	sp|Q9M9E7|U85A4_ARATH//UDP-glycosyltransferase 85A4 EC=2.4.1.- OS=Arabidopsis thaliana (Mouse-ear cress) Name=UGT85A4 OrderedLocusNames=At1g78270 ORFNames=F3F9.19 PE=2
AT1G78450	OE	WT	279.143	133.289	206.216	1.06373	0.285743	3.72269	0.000197113	0.019878	Up	AT1G78450	GO:0110165//cellular anatomical entity`cellular_component`A part of a cellular organism that is either an immaterial entity or a material entity with granularity above the level of a protein complex but below that of an anatomical system. Or, a substance produced by a cellular organism with granularity above the level of a protein complex. [GOC:kmv]	-	-	-	NP_565181.1//SOUL heme-binding family protein`[Arabidopsis thaliana];BAD43144.1//unknown protein`[Arabidopsis thaliana]	PF04832.15//SOUL`SOUL heme-binding protein	-	tr|Q9SYN6|Q9SYN6_ARATH//F3F9.4 {ECO:0000313|EMBL:AAF71794.1} SOUL heme-binding family protein {ECO:0000313|EMBL:AEE36107.1} T30F21.21 protein {ECO:0000313|EMBL:AAD30590.1} OS=Arabidopsis thaliana (Mouse-ear cress) ORFNames=F3F9.4 {ECO:0000313|EMBL:AEE36107.1} PE=1;tr|Q67XA1|Q67XA1_ARATH//Uncharacterized protein At1g78450 {ECO:0000313|EMBL:BAD44681.1} OS=Arabidopsis thaliana (Mouse-ear cress) ECO:…
AT1G78960	OE	WT	101.107	226.469	163.788	-1.16568	0.262215	-4.44551	8.76839e-06	0.0019108	Down	LUP2	GO:0000250//lanosterol synthase activity`molecular_function`Catalysis of the reaction: (S)-2,3-epoxysqualene = lanosterol. This is a cyclization reaction that forms the sterol nucleus. [EC:5.4.99.7, RHEA:14621];GO:0005811//lipid droplet`cellular_component`An intracellular non-membrane-bounded organelle comprising a matrix of coalesced lipids surrounded by a phospholipid monolayer. May include ass…	K15815//LUP2`lupeol synthase 2 [EC:5.4.99.39 5.4.99.40 5.4.99.41]	ko00909//Sesquiterpenoid and triterpenoid biosynthesis`Metabolism`Metabolism of terpenoids and polyketides;ko01110//Biosynthesis of secondary metabolites`Metabolism`Global and overview maps	KOG0497//Oxidosqualene-lanosterol cyclase and related proteins`Lipid transport and metabolism`[I]	NP_001322961.1//lupeol synthase 2`[Arabidopsis thaliana];NP_001322958.1//lupeol synthase 2`[Arabidopsis thaliana];NP_001322959.1//lupeol synthase 2`[Arabidopsis thaliana]	PF13249.9//SQHop_cyclase_N`Squalene-hopene cyclase N-terminal domain;PF13243.9//SQHop_cyclase_C`Squalene-hopene cyclase C-terminal domain;PF00432.24//Prenyltrans`Prenyltransferase and squalene oxidase repeat	-	sp|Q8RWT0|LUP2_ARATH//Amyrin synthase LUP2 EC=5.4.99.39 EC=5.4.99.40 EC=5.4.99.41 Alpha-amyrin synthase Beta-amyrin synthase Lupeol synthase 2 Short=AtLUP2 OS=Arabidopsis thaliana (Mouse-ear cress) Name=LUP2 OrderedLocusNames=At1g78960 ORFNames=YUP8H12R.43 PE=1;tr|A0A1P8AVI0|A0A1P8AVI0_ARATH//Terpene cyclase/mutase family member {ECO:0000256|RuleBase:RU362003} EC=5.4.99.- {ECO:0000256|RuleBase:RU…
AT1G80160	OE	WT	9.51188	64.1711	36.8415	-2.74938	0.537035	-5.11955	3.06265e-07	0.000116129	Down	GLYI7	GO:0016829//lyase activity`molecular_function`Catalysis of the cleavage of C-C, C-O, C-N and other bonds by other means than by hydrolysis or oxidation, or conversely adding a group to a double bond. They differ from other enzymes in that two substrates are involved in one reaction direction, but only one in the other direction. When acting on the single substrate, a molecule is eliminated and th…	K08234//yaeR`glyoxylase I family protein	-	-	NP_001077851.1//Lactoylglutathione lyase / glyoxalase I family protein`[Arabidopsis thaliana];NP_565231.1//Lactoylglutathione lyase / glyoxalase I family protein`[Arabidopsis thaliana];NP_001320354.1//Lactoylglutathione lyase / glyoxalase I family protein`[Arabidopsis thaliana]	PF00903.28//Glyoxalase`Glyoxalase/Bleomycin resistance protein/Dioxygenase superfamily;PF12681.10//Glyoxalase_2`Glyoxalase-like domain	-	tr|Q9SSC3|Q9SSC3_ARATH//F18B13.24 protein {ECO:0000313|EMBL:AAD55473.1} Lactoylglutathione lyase / glyoxalase I family protein {ECO:0000313|EMBL:ANM57876.1} OS=Arabidopsis thaliana (Mouse-ear cress) {ECO:0000313|EMBL:ANM57876.1} PE=1;tr|A0A178WLW8|A0A178WLW8_ARATH//GLYI7 {ECO:0000313|EMBL:OAP19184.1} OS=Arabidopsis thaliana (Mouse-ear cress) {ECO:0000313|EMBL:CAA0343948.1} PE=4;tr|A8MS67|A8MS67_A…
AT2G02990	OE	WT	5.4055	55.8332	30.6194	-3.35527	0.650436	-5.15849	2.48944e-07	0.000107267	Down	RNS1	GO:0033897//ribonuclease T2 activity`molecular_function`Catalysis of the two-stage endonucleolytic cleavage to nucleoside 3'-phosphates and 3'-phosphooligonucleotides with 2',3'-cyclic phosphate intermediates. [EC:4.6.1.19];GO:0009718//anthocyanin-containing compound biosynthetic process`biological_process`The chemical reactions and pathways resulting in the formation of anthocyanins, any member …	K01166//RNASET2`ribonuclease T2 [EC:4.6.1.19]	-	KOG1642//Ribonuclease, T2 family`RNA processing and modification`[A]	NP_178399.1//ribonuclease 1`[Arabidopsis thaliana]	PF00445.21//Ribonuclease_T2`Ribonuclease T2 family	-	sp|P42813|RNS1_ARATH//Ribonuclease 1 EC=4.6.1.19 Precursor OS=Arabidopsis thaliana (Mouse-ear cress) Name=RNS1 OrderedLocusNames=At2g02990 ORFNames=T17M13.16 PE=1
AT2G07040	OE	WT	0	37.5584	18.7792	-7.62516	1.8264	-4.17496	2.98042e-05	0.00495665	Down	PRK2A	GO:0009860//pollen tube growth`biological_process`Growth of pollen via tip extension of the intine wall. [ISBN:0943088399];GO:0080092//regulation of pollen tube growth`biological_process`Any process that modulates the frequency, rate or extent of pollen tube growth. [PMID:19208902];GO:0016021//integral component of membrane`cellular_component`The component of a membrane consisting of the gene pro…	K13415//BRI1`protein brassinosteroid insensitive 1 [EC:2.7.10.1 2.7.11.1]	ko04075//Plant hormone signal transduction`Environmental Information Processing`Signal transduction	-	NP_178721.3//Leucine-rich repeat protein kinase family protein`[Arabidopsis thaliana]	PF08263.15//LRRNT_2`Leucine rich repeat N-terminal domain;PF00069.28//Pkinase`Protein kinase domain;PF07714.20//PK_Tyr_Ser-Thr`Protein tyrosine and serine/threonine kinase	-	sp|Q84JQ4|PRK2_ARATH//Pollen receptor-like kinase 2 {ECO:0000303|PubMed:23024212} Short=AtPRK2 {ECO:0000303|PubMed:23024212} EC=2.7.11.1 {ECO:0000305} Precursor OS=Arabidopsis thaliana (Mouse-ear cress) ORFNames=T4E14.15 {ECO:0000312|EMBL:AAC67207.1} PE=1
AT2G19800	OE	WT	6.68794	42.6155	24.6517	-2.64081	0.738819	-3.57437	0.000351074	0.0315451	Down	MIOX2	GO:0005737//cytoplasm`cellular_component`The contents of a cell excluding the plasma membrane and nucleus, but including other subcellular structures. [ISBN:0198547684];GO:0019853//L-ascorbic acid biosynthetic process`biological_process`The chemical reactions and pathways resulting in the formation of L-ascorbic acid; L-ascorbic acid ionizes to give L-ascorbate, (2R)-2-[(1S)-1,2-dihydroxyethyl]-4…	K00469//MIOX`inositol oxygenase [EC:1.13.99.1]	ko00053//Ascorbate and aldarate metabolism`Metabolism`Carbohydrate metabolism;ko00562//Inositol phosphate metabolism`Metabolism`Carbohydrate metabolism;ko01100//Metabolic pathways`Metabolism`Global and overview maps;ko01250//Biosynthesis of nucleotide sugars`Metabolism`Global and overview maps	KOG1573//Aldehyde reductase`General function prediction only`[R]	NP_565459.1//myo-inositol oxygenase 2`[Arabidopsis thaliana]	PF05153.18//MIOX`Myo-inositol oxygenase	-	sp|O82200|MIOX2_ARATH//Inositol oxygenase 2 {ECO:0000303|PubMed:15660207} EC=1.13.99.1 {ECO:0000250|UniProtKB:Q8H1S0, ECO:0000305|PubMed:15660207} Myo-inositol oxygenase 2 Short=AtMIOX2 Short=MI oxygenase 2 OS=Arabidopsis thaliana (Mouse-ear cress) Name=MIOX2 OrderedLocusNames=At2g19800 ORFNames=F6F22.17 PE=1
AT2G27402	OE	WT	942.899	385.908	664.403	1.28781	0.371615	3.46545	0.00052934	0.0431642	Up	AT2G27402	-	-	-	-	NP_001318299.1//plastid transcriptionally active protein`[Arabidopsis thaliana]	-	-	tr|Q8GX30|Q8GX30_ARATH//At2g27402 {ECO:0000313|EMBL:ABG25092.1} Plastid transcriptionally active protein {ECO:0000313|EMBL:AEC07993.1} OS=Arabidopsis thaliana (Mouse-ear cress) OrderedLocusNames=At2g27402 {ECO:0000313|EMBL:AEC07993.1} PE=2
AT2G28110	OE	WT	51.9722	175.859	113.915	-1.76152	0.425551	-4.1394	3.48217e-05	0.00569125	Down	FRA8	GO:0005794//Golgi apparatus`cellular_component`A membrane-bound cytoplasmic organelle of the endomembrane system that further processes the core oligosaccharides (e.g. N-glycans) added to proteins in the endoplasmic reticulum and packages them into membrane-bound vesicles. The Golgi apparatus operates at the intersection of the secretory, lysosomal, and endocytic pathways. [ISBN:0198506732];GO:00…	K20889//IRX7, FRA8, F8H`probable glucuronoxylan glucuronosyltransferase IRX7 [EC:2.4.1.-]	-	KOG1021//Acetylglucosaminyltransferase EXT1/exostosin 1`Carbohydrate transport and metabolism`[G];KOG1021//Acetylglucosaminyltransferase EXT1/exostosin 1`Cell wall/membrane/envelope biogenesis`[M];KOG1021//Acetylglucosaminyltransferase EXT1/exostosin 1`Extracellular structures`[W]	NP_850113.2//Exostosin family protein`[Arabidopsis thaliana]	PF03016.18//Exostosin`Exostosin family	-	sp|Q9ZUV3|IRX7_ARATH//Probable glucuronoxylan glucuronosyltransferase IRX7 EC=2.4.1.- Protein FRAGILE FIBER 8 Protein IRREGULAR XYLEM 7 OS=Arabidopsis thaliana (Mouse-ear cress) Name=IRX7 Synonyms=FRA8 OrderedLocusNames=At2g28110 ORFNames=F24D13.10 PE=2
AT2G30766	OE	WT	890.962	3634.29	2262.63	-2.02847	0.54253	-3.7389	0.000184825	0.0191481	Down	AT2G30766	GO:0005737//cytoplasm`cellular_component`The contents of a cell excluding the plasma membrane and nucleus, but including other subcellular structures. [ISBN:0198547684];GO:0034758//positive regulation of iron ion transport`biological_process`Any process that activates or increases the frequency, rate or extent of the directed movement of iron ions into, out of or within a cell, or between cells, …	-	-	-	NP_001318323.1//hypothetical protein AT2G30766`[Arabidopsis thaliana]	-	-	tr|Q56Y35|Q56Y35_ARATH//Uncharacterized protein {ECO:0000313|EMBL:BAD94672.1} OS=Arabidopsis thaliana (Mouse-ear cress) ECO:0000313|EMBL:AEC08437.1} PE=2
AT2G34070	OE	WT	879.11	2028.98	1454.04	-1.2071	0.334473	-3.60896	0.000307421	0.0282932	Down	TBL37	GO:0009827//plant-type cell wall modification`biological_process`The series of events leading to chemical and structural alterations of an existing cellulose and pectin-containing cell wall that can result in loosening, increased extensibility or disassembly. An example of this is found in Arabidopsis thaliana. [GOC:lr, GOC:mtg_sensu];GO:0005794//Golgi apparatus`cellular_component`A membrane-boun…	K23877//AXY4, AXY4L`xyloglucan O-acetyltransferase	-	-	NP_565779.1//TRICHOME BIREFRINGENCE-LIKE 37`[Arabidopsis thaliana];NP_001324517.1//TRICHOME BIREFRINGENCE-LIKE 37`[Arabidopsis thaliana]	PF14416.9//PMR5N`PMR5 N terminal Domain;PF13839.9//PC-Esterase`GDSL/SGNH-like Acyl-Esterase family found in Pmr5 and Cas1p	-	sp|O22960|TBL37_ARATH//Protein trichome birefringence-like 37 OS=Arabidopsis thaliana (Mouse-ear cress) Name=TBL37 OrderedLocusNames=At2g34070 ORFNames=T14G11.19 PE=2;tr|A0A1P8B0E0|A0A1P8B0E0_ARATH//TRICHOME BIREFRINGENCE-LIKE 37 {ECO:0000313|EMBL:ANM62356.1} OS=Arabidopsis thaliana (Mouse-ear cress) {ECO:0000313|EMBL:ANM62356.1} PE=1
AT2G34430	OE	WT	34349.3	12433.9	23391.6	1.46598	0.384663	3.81108	0.00013836	0.0155217	Up	LHB1B1	GO:0009535//chloroplast thylakoid membrane`cellular_component`The pigmented membrane of a chloroplast thylakoid. An example of this component is found in Arabidopsis thaliana. [GOC:lr, GOC:mtg_sensu];GO:0016168//chlorophyll binding`molecular_function`Binding to a chlorophyll; a compound of magnesium complexed in a porphyrin (tetrapyrrole) ring and which functions as a photosynthetic pigment. [GOC…	K08912//LHCB1`light-harvesting complex II chlorophyll a/b binding protein 1	ko00196//Photosynthesis - antenna proteins`Metabolism`Energy metabolism;ko01100//Metabolic pathways`Metabolism`Global and overview maps	-	NP_565787.1//light-harvesting chlorophyll-protein complex II subunit B1`[Arabidopsis thaliana]	PF00504.24//Chloroa_b-bind`Chlorophyll A-B binding protein	-	tr|A0A654EYS2|A0A654EYS2_ARATH//Chlorophyll a-b binding protein, chloroplastic {ECO:0000256|RuleBase:RU363080} OS=Arabidopsis thaliana (Mouse-ear cress) {ECO:0000313|EMBL:CAA0374578.1} PE=3
AT2G34655	OE	WT	588.53	240.606	414.568	1.2895	0.326233	3.9527	7.72738e-05	0.0101203	Up	AT2G34655	-	-	-	-	NP_001336502.1//hypothetical protein AT2G34655`[Arabidopsis thaliana]	-	-	tr|Q94BZ4|Q94BZ4_ARATH//At2g34655 {ECO:0000313|EMBL:ABF47113.1} F13P17 {ECO:0000313|EMBL:AAK62585.1} OS=Arabidopsis thaliana (Mouse-ear cress) ECO:0000313|EMBL:AEC09004.1} PE=2
AT2G34810	OE	WT	364.512	938.964	651.738	-1.36329	0.359023	-3.79723	0.00014632	0.0161283	Down	AT2G34810	GO:0009753//response to jasmonic acid`biological_process`Any process that results in a change in state or activity of a cell or an organism (in terms of movement, secretion, enzyme production, gene expression, etc.) as a result of a jasmonic acid stimulus. [GOC:jl];GO:0009611//response to wounding`biological_process`Any process that results in a change in state or activity of a cell or an organis…	K22395//K22395`cinnamyl-alcohol dehydrogenase [EC:1.1.1.195]	ko00940//Phenylpropanoid biosynthesis`Metabolism`Biosynthesis of other secondary metabolites;ko01100//Metabolic pathways`Metabolism`Global and overview maps;ko01110//Biosynthesis of secondary metabolites`Metabolism`Global and overview maps	-	NP_181027.1//FAD-binding Berberine family protein`[Arabidopsis thaliana]	PF01565.26//FAD_binding_4`FAD binding domain;PF08031.15//BBE`Berberine and berberine like	-	sp|O64745|BBE16_ARATH//Berberine bridge enzyme-like 16 {ECO:0000303|PubMed:26037923} Short=AtBBE-like 16 {ECO:0000303|PubMed:26037923} EC=1.1.1.- {ECO:0000250|UniProtKB:O64743} Precursor OS=Arabidopsis thaliana (Mouse-ear cress) ORFNames=F19I3.4 {ECO:0000312|EMBL:AAC12821.1} PE=2
AT2G37770	OE	WT	58.3745	429.919	244.147	-2.88217	0.665646	-4.32989	1.49186e-05	0.00280042	Down	ChlAKR	GO:0004033//aldo-keto reductase (NADP) activity`molecular_function`Catalysis of the reaction: an alcohol + NADP+ = an aldehyde or a ketone + NADPH + H+. [GOC:ai];GO:0004032//alditol:NADP+ 1-oxidoreductase activity`molecular_function`Catalysis of the reaction: an alditol + NADP+ = an aldose + NADPH + H+. [EC:1.1.1.21];GO:0005783//endoplasmic reticulum`cellular_component`The irregular network of un…	K00002//AKR1A1, adh`alcohol dehydrogenase (NADP+) [EC:1.1.1.2]	ko00010//Glycolysis / Gluconeogenesis`Metabolism`Carbohydrate metabolism;ko00040//Pentose and glucuronate interconversions`Metabolism`Carbohydrate metabolism;ko00053//Ascorbate and aldarate metabolism`Metabolism`Carbohydrate metabolism;ko00561//Glycerolipid metabolism`Metabolism`Lipid metabolism;ko00620//Pyruvate metabolism`Metabolism`Carbohydrate metabolism;ko01100//Metabolic pathways`Metabolism…	KOG1577//Aldo/keto reductase family proteins`General function prediction only`[R]	NP_001031505.1//NAD(P)-linked oxidoreductase superfamily protein`[Arabidopsis thaliana];NP_181313.3//NAD(P)-linked oxidoreductase superfamily protein`[Arabidopsis thaliana]	PF00248.24//Aldo_ket_red`Aldo/keto reductase family	-	sp|Q0PGJ6|AKRC9_ARATH//NADPH-dependent aldo-keto reductase, chloroplastic {ECO:0000303|PubMed:21169366} Short=AtChlAKR {ECO:0000303|PubMed:21169366} EC=1.1.1.- {ECO:0000269|PubMed:19616008, ECO:0000269|PubMed:21169366} Aldo-keto reductase family 4 member C9 OS=Arabidopsis thaliana (Mouse-ear cress) Name=AKR4C9 OrderedLocusNames=At2g37770 ORFNames=F13M22, T8P21.32 PE=1
AT2G38250	OE	WT	43.5775	174.71	109.144	-2.01154	0.529538	-3.79866	0.00014548	0.0161283	Down	AT2G38250	GO:0043565//sequence-specific DNA binding`molecular_function`Binding to DNA of a specific nucleotide composition, e.g. GC-rich DNA binding, or with a specific sequence motif or type of DNA e.g. promotor binding or rDNA binding. [GOC:jl];GO:0005730//nucleolus`cellular_component`A small, dense body one or more of which are present in the nucleus of eukaryotic cells. It is rich in RNA and protein, i…	-	-	KOG4282//Transcription factor GT-2 and related proteins, contains trihelix DNA-binding/SANT domain`Transcription`[K]	NP_181360.1//Homeodomain-like superfamily protein`[Arabidopsis thaliana]	PF13837.9//Myb_DNA-bind_4`Myb/SANT-like DNA-binding domain	Trihelix//http://planttfdb.gao-lab.org/family.php?fam=Trihelix	sp|O80450|TGT3B_ARATH//Trihelix transcription factor GT-3b Transcription factor GT-1-like Trihelix DNA-binding protein GT-3b OS=Arabidopsis thaliana (Mouse-ear cress) ORFNames=F16M14.18 PE=1
AT2G40100	OE	WT	1796.02	485.961	1140.99	1.88513	0.422682	4.45993	8.19873e-06	0.0018287	Up	LHCB4.3	GO:0009535//chloroplast thylakoid membrane`cellular_component`The pigmented membrane of a chloroplast thylakoid. An example of this component is found in Arabidopsis thaliana. [GOC:lr, GOC:mtg_sensu];GO:0016168//chlorophyll binding`molecular_function`Binding to a chlorophyll; a compound of magnesium complexed in a porphyrin (tetrapyrrole) ring and which functions as a photosynthetic pigment. [GOC…	K08915//LHCB4`light-harvesting complex II chlorophyll a/b binding protein 4	ko00196//Photosynthesis - antenna proteins`Metabolism`Energy metabolism;ko01100//Metabolic pathways`Metabolism`Global and overview maps	-	NP_181539.1//light harvesting complex photosystem II`[Arabidopsis thaliana];NP_001189719.1//light harvesting complex photosystem II`[Arabidopsis thaliana]	PF00504.24//Chloroa_b-bind`Chlorophyll A-B binding protein	-	sp|Q9S7W1|CB4C_ARATH//Chlorophyll a-b binding protein CP29.3, chloroplastic LHCB4.3 LHCII protein 4.3 Precursor OS=Arabidopsis thaliana (Mouse-ear cress) Name=LHCB4.3 OrderedLocusNames=At2g40100 ORFNames=F27I1.2 PE=2;tr|F4IGY6|F4IGY6_ARATH//Chlorophyll a-b binding protein, chloroplastic {ECO:0000256|RuleBase:RU363080} OS=Arabidopsis thaliana (Mouse-ear cress) {ECO:0000313|EMBL:AEC09779.1} PE=1
AT2G40300	OE	WT	737.948	302.589	520.269	1.28456	0.264653	4.85376	1.2114e-06	0.000358858	Up	FER4	GO:0005737//cytoplasm`cellular_component`The contents of a cell excluding the plasma membrane and nucleus, but including other subcellular structures. [ISBN:0198547684];GO:0009941//chloroplast envelope`cellular_component`The double lipid bilayer enclosing the chloroplast and separating its contents from the rest of the cytoplasm; includes the intermembrane space. [GOC:tb];GO:0005794//Golgi appara…	K00522//FTH1`ferritin heavy chain [EC:1.16.3.2]	-	KOG2332//Ferritin`Inorganic ion transport and metabolism`[P]	NP_181559.1//ferritin 4`[Arabidopsis thaliana]	PF00210.27//Ferritin`Ferritin-like domain	-	sp|Q9S756|FRI4_ARATH//Ferritin-4, chloroplastic EC=1.16.3.1 Precursor OS=Arabidopsis thaliana (Mouse-ear cress) Name=FER4 OrderedLocusNames=At2g40300 ORFNames=T07M07.18, T3G21.7 PE=2
AT2G41905	OE	WT	53.5497	233.5	143.525	-2.13121	0.349703	-6.09435	1.09886e-09	1.50628e-06	Down	AT2G41905	GO:0016021//integral component of membrane`cellular_component`The component of a membrane consisting of the gene products and protein complexes having at least some part of their peptide sequence embedded in the hydrophobic region of the membrane. [GOC:dos, GOC:go_curators]	-	-	-	NP_973662.1//transmembrane protein`[Arabidopsis thaliana]	-	-	tr|Q3EBI2|Q3EBI2_ARATH//At2g41905 {ECO:0000313|EMBL:ABG25100.1} Transmembrane protein {ECO:0000313|EMBL:AEC10047.1} OS=Arabidopsis thaliana (Mouse-ear cress) OrderedLocusNames=At2g41905 {ECO:0000313|EMBL:AEC10047.1} PE=2
AT2G42065	OE	WT	1.72768	63.9293	32.8285	-5.21548	1.02935	-5.06675	4.04666e-07	0.000144756	Down	AT2G42065	-	K09510//DNAJB4`DnaJ homolog subfamily B member 4	-	-	NP_001324053.1//DnaJ domain protein`[Arabidopsis thaliana]	PF00226.34//DnaJ`DnaJ domain	-	tr|A0A1P8AYV4|A0A1P8AYV4_ARATH//DnaJ domain protein {ECO:0000313|EMBL:ANM61859.1} OS=Arabidopsis thaliana (Mouse-ear cress) ECO:0000313|EMBL:ANM61859.1} PE=4
AT2G42530	OE	WT	54.399	241.42	147.91	-2.14797	0.453783	-4.73347	2.20715e-06	0.000581186	Down	COR15B	GO:0009941//chloroplast envelope`cellular_component`The double lipid bilayer enclosing the chloroplast and separating its contents from the rest of the cytoplasm; includes the intermembrane space. [GOC:tb];GO:0009737//response to abscisic acid`biological_process`Any process that results in a change in state or activity of a cell or an organism (in terms of movement, secretion, enzyme production, …	-	-	-	NP_181781.1//cold regulated 15b`[Arabidopsis thaliana]	-	-	sp|Q9SIN5|CR15B_ARATH//Protein COLD-REGULATED 15B, chloroplastic {ECO:0000303|PubMed:8260628} Short=AtCOR15B {ECO:0000303|PubMed:8260628} Precursor OS=Arabidopsis thaliana (Mouse-ear cress) ORFNames=F14N22 {ECO:0000312|EMBL:AAD23000.1} PE=1
AT2G42540	OE	WT	395.315	2816.76	1606.04	-2.83306	0.521382	-5.43375	5.51829e-08	3.26941e-05	Down	COR15A	GO:0050821//protein stabilization`biological_process`Any process involved in maintaining the structure and integrity of a protein and preventing it from degradation or aggregation. [GOC:ai];GO:0009416//response to light stimulus`biological_process`Any process that results in a change in state or activity of a cell or an organism (in terms of movement, secretion, enzyme production, gene expression…	-	-	-	NP_001323750.1//cold-regulated 15a`[Arabidopsis thaliana];NP_181782.1//cold-regulated 15a`[Arabidopsis thaliana];NP_001189733.1//cold-regulated 15a`[Arabidopsis thaliana]	-	-	sp|Q42512|CR15A_ARATH//Protein COLD-REGULATED 15A, chloroplastic {ECO:0000303|PubMed:16668917} Short=AtCOR15A {ECO:0000303|PubMed:16668917} Precursor OS=Arabidopsis thaliana (Mouse-ear cress) ORFNames=F14N22.19 {ECO:0000312|EMBL:AAD22999.1} PE=1;tr|F4IP47|F4IP47_ARATH//Cold-regulated 15a {ECO:0000313|EMBL:AEC10137.1} OS=Arabidopsis thaliana (Mouse-ear cress) {ECO:0000313|EMBL:AEC10137.1} PE=1
AT2G43050	OE	WT	1.74433	179.651	90.6974	-6.62401	1.61345	-4.10548	4.0347e-05	0.00637448	Down	ATPMEPCRD	GO:0042545//cell wall modification`biological_process`The series of events leading to chemical and structural alterations of an existing cell wall that can result in loosening, increased extensibility or disassembly. [GOC:jl];GO:0046910//pectinesterase inhibitor activity`molecular_function`Binds to and stops, prevents or reduces the activity of pectinesterase. [GOC:ai, PMID:10880981];GO:0030599//…	K01051//E3.1.1.11`pectinesterase [EC:3.1.1.11]	ko00040//Pentose and glucuronate interconversions`Metabolism`Carbohydrate metabolism;ko01100//Metabolic pathways`Metabolism`Global and overview maps	-	NP_181833.1//Plant invertase/pectin methylesterase inhibitor superfamily`[Arabidopsis thaliana]	PF04043.18//PMEI`Plant invertase/pectin methylesterase inhibitor;PF01095.22//Pectinesterase`Pectinesterase	-	sp|Q9SKX2|PME16_ARATH//Probable pectinesterase/pectinesterase inhibitor 16 Pectinesterase inhibitor 16 Pectin methylesterase inhibitor 16 Pectinesterase 16 Short=PE 16 EC=3.1.1.11 AtPMEpcrD Pectin methylesterase 16 Short=AtPME16 Precursor OS=Arabidopsis thaliana (Mouse-ear cress) Name=PME16 Synonyms=ARATH16 OrderedLocusNames=At2g43050 ORFNames=MFL8.9 PE=2
AT2G47030	OE	WT	0.684352	109.525	55.1045	-7.32518	1.5075	-4.85914	1.17897e-06	0.000354796	Down	VGDH1	GO:0042545//cell wall modification`biological_process`The series of events leading to chemical and structural alterations of an existing cell wall that can result in loosening, increased extensibility or disassembly. [GOC:jl];GO:0046910//pectinesterase inhibitor activity`molecular_function`Binds to and stops, prevents or reduces the activity of pectinesterase. [GOC:ai, PMID:10880981];GO:0030599//…	K01051//E3.1.1.11`pectinesterase [EC:3.1.1.11]	ko00040//Pentose and glucuronate interconversions`Metabolism`Carbohydrate metabolism;ko01100//Metabolic pathways`Metabolism`Global and overview maps	-	NP_182226.1//Plant invertase/pectin methylesterase inhibitor superfamily`[Arabidopsis thaliana]	PF04043.18//PMEI`Plant invertase/pectin methylesterase inhibitor;PF01095.22//Pectinesterase`Pectinesterase	-	sp|O80722|PME4_ARATH//Pectinesterase 4 Short=PE 4 EC=3.1.1.11 Pectin methylesterase 18 Short=AtPME18 Pectin methylesterase 4 Short=AtPME4 VANGUARD1-like protein 1 Short=VGD1-like protein 1 Precursor OS=Arabidopsis thaliana (Mouse-ear cress) ORFNames=F14M4.14 PE=2
AT2G47040	OE	WT	0	544.711	272.355	-11.482	1.74313	-6.58697	4.48885e-11	9.45602e-08	Down	VGD1	GO:0042545//cell wall modification`biological_process`The series of events leading to chemical and structural alterations of an existing cell wall that can result in loosening, increased extensibility or disassembly. [GOC:jl];GO:0046910//pectinesterase inhibitor activity`molecular_function`Binds to and stops, prevents or reduces the activity of pectinesterase. [GOC:ai, PMID:10880981];GO:0009860//…	K01051//E3.1.1.11`pectinesterase [EC:3.1.1.11]	ko00040//Pentose and glucuronate interconversions`Metabolism`Carbohydrate metabolism;ko01100//Metabolic pathways`Metabolism`Global and overview maps	-	NP_182227.1//Plant invertase/pectin methylesterase inhibitor superfamily`[Arabidopsis thaliana]	PF04043.18//PMEI`Plant invertase/pectin methylesterase inhibitor;PF01095.22//Pectinesterase`Pectinesterase	-	sp|Q5MFV8|PME5_ARATH//Pectinesterase 5 Short=PE 5 EC=3.1.1.11 Pectin methylesterase 5 Short=AtPME5 Pectin methylesterase 67 Short=AtPME67 Protein VANGUARD 1 Precursor OS=Arabidopsis thaliana (Mouse-ear cress) ORFNames=F14M4.13 PE=1
AT3G01240	OE	WT	0.393632	114.334	57.3636	-8.26844	1.80385	-4.58376	4.56678e-06	0.00106891	Down	AT3G01240	-	-	-	-	NP_186773.1//splicing regulatory glutamine/lysine-rich-like protein`[Arabidopsis thaliana]	-	-	tr|Q9MAD3|Q9MAD3_ARATH//Splicing regulatory glutamine/lysine-rich-like protein {ECO:0000313|EMBL:AEE73628.1} T4P13.7 protein {ECO:0000313|EMBL:AAF26150.1} Uncharacterized protein At3g01240 {ECO:0000313|EMBL:AAL38885.1} OS=Arabidopsis thaliana (Mouse-ear cress) {ECO:0000313|EMBL:AEE73628.1} PE=2
AT3G01270	OE	WT	2.36179	319.026	160.694	-7.12445	1.51482	-4.70318	2.56143e-06	0.000647496	Down	AT3G01270	GO:0030570//pectate lyase activity`molecular_function`Catalysis of the reaction: a pectate = a pectate + a pectate oligosaccharide with 4-(4-deoxy-alpha-D-galact-4-enuronosyl)-D-galacturonate end. This reaction is the eliminative cleavage of pectate to give oligosaccharides with 4-deoxy-alpha-D-gluc-4-enuronosyl groups at their non-reducing ends. [EC:4.2.2.2];GO:0045490//pectin catabolic process`…	K01728//pel`pectate lyase [EC:4.2.2.2]	ko00040//Pentose and glucuronate interconversions`Metabolism`Carbohydrate metabolism;ko01100//Metabolic pathways`Metabolism`Global and overview maps	-	NP_186776.1//Pectate lyase family protein`[Arabidopsis thaliana]	PF04431.16//Pec_lyase_N`Pectate lyase, N terminus;PF00544.22//Pectate_lyase_4`Pectate lyase	-	sp|Q9SRH4|PLY7_ARATH//Probable pectate lyase 7 EC=4.2.2.2 Precursor OS=Arabidopsis thaliana (Mouse-ear cress) OrderedLocusNames=At3g01270 ORFNames=T22N4.10, T4P13.4 PE=2
AT3G01700	OE	WT	3.35298	80.5544	41.9537	-4.57832	0.971425	-4.71299	2.44105e-06	0.000625404	Down	AGP11	GO:0005886//plasma membrane`cellular_component`The membrane surrounding a cell that separates the cell from its external environment. It consists of a phospholipid bilayer and associated proteins. [ISBN:0716731363];GO:0009860//pollen tube growth`biological_process`Growth of pollen via tip extension of the intine wall. [ISBN:0943088399];GO:0031225//anchored component of membrane`cellular_component…	-	-	-	NP_566146.1//arabinogalactan protein 11`[Arabidopsis thaliana]	-	-	sp|Q9FVE0|AGP11_ARATH//Classical arabinogalactan protein 11 Precursor OS=Arabidopsis thaliana (Mouse-ear cress) Name=AGP11 OrderedLocusNames=At3g01700 ORFNames=F28J7.2, F4P13.24 PE=2
AT3G07820	OE	WT	1.96816	249.049	125.508	-7.03361	1.598	-4.4015	1.07504e-05	0.00216827	Down	AT3G07820	GO:0016829//lyase activity`molecular_function`Catalysis of the cleavage of C-C, C-O, C-N and other bonds by other means than by hydrolysis or oxidation, or conversely adding a group to a double bond. They differ from other enzymes in that two substrates are involved in one reaction direction, but only one in the other direction. When acting on the single substrate, a molecule is eliminated and th…	K01213//E3.2.1.67`galacturan 1,4-alpha-galacturonidase [EC:3.2.1.67]	ko00040//Pentose and glucuronate interconversions`Metabolism`Carbohydrate metabolism;ko01100//Metabolic pathways`Metabolism`Global and overview maps	-	NP_187439.1//Pectin lyase-like superfamily protein`[Arabidopsis thaliana]	PF00295.20//Glyco_hydro_28`Glycosyl hydrolases family 28	-	tr|Q9SFD2|Q9SFD2_ARATH//Pectin lyase-like superfamily protein {ECO:0000313|EMBL:AEE74608.1} Polygalacturonase (PGA3) {ECO:0000313|EMBL:AAF21192.1} Polygalacturonase PGA3 {ECO:0000313|EMBL:AAM65120.1} Putative polygalacturonase (PGA3) {ECO:0000313|EMBL:AAM20184.1} Putative polygalacturonase(PGA3) {ECO:0000313|EMBL:AAL38715.1} OS=Arabidopsis thaliana (Mouse-ear cress) ECO:0000313|EMBL:AEE74608.1} P…
AT3G07850	OE	WT	0	577.679	288.84	-11.5665	3.30331	-3.50149	0.000462664	0.038916	Down	AT3G07850	GO:0005975//carbohydrate metabolic process`biological_process`The chemical reactions and pathways involving carbohydrates, any of a group of organic compounds based of the general formula Cx(H2O)y. Includes the formation of carbohydrate derivatives by the addition of a carbohydrate residue to another molecule. [GOC:mah, ISBN:0198506732];GO:0005576//extracellular region`cellular_component`The spac…	K01213//E3.2.1.67`galacturan 1,4-alpha-galacturonidase [EC:3.2.1.67]	ko00040//Pentose and glucuronate interconversions`Metabolism`Carbohydrate metabolism;ko01100//Metabolic pathways`Metabolism`Global and overview maps	-	NP_187442.1//Pectin lyase-like superfamily protein`[Arabidopsis thaliana]	PF12708.10//Pectate_lyase_3`Pectate lyase superfamily protein;PF00295.20//Glyco_hydro_28`Glycosyl hydrolases family 28	-	sp|P49063|PGLR2_ARATH//Exopolygalacturonase clone GBGA483 Short=ExoPG EC=3.2.1.67 Galacturan 1,4-alpha-galacturonidase Pectinase Precursor OS=Arabidopsis thaliana (Mouse-ear cress) OrderedLocusNames=At3g07850 ORFNames=F17A17.19 PE=2
AT3G11340	OE	WT	1.83059	106.316	54.0733	-5.88341	1.57128	-3.74435	0.000180864	0.0190003	Down	UGT76B1	GO:0006952//defense response`biological_process`Reactions, triggered in response to the presence of a foreign body or the occurrence of an injury, which result in restriction of damage to the organism attacked or prevention/recovery from the infection caused by the attack. [GOC:go_curators];GO:0052640//salicylic acid glucosyltransferase (glucoside-forming) activity`molecular_function`Catalysis of…	K13493//UGT76C1_2`cytokinin-N-glucosyltransferase [EC:2.4.1.-]	ko00908//Zeatin biosynthesis`Metabolism`Metabolism of terpenoids and polyketides;ko01110//Biosynthesis of secondary metabolites`Metabolism`Global and overview maps	KOG1192//UDP-glucuronosyl and UDP-glucosyl transferase`Carbohydrate transport and metabolism`[G];KOG1192//UDP-glucuronosyl and UDP-glucosyl transferase`Energy production and conversion`[C]	NP_187742.1//UDP-Glycosyltransferase superfamily protein`[Arabidopsis thaliana]	-	-	sp|Q9C768|U76B1_ARATH//UDP-glycosyltransferase 76B1 {ECO:0000305} EC=2.4.1.- {ECO:0000305} OS=Arabidopsis thaliana (Mouse-ear cress) F24K9.1 {ECO:0000312|EMBL:AAG51429.1} PE=2
AT3G12580	OE	WT	673.078	2050.59	1361.84	-1.60725	0.316139	-5.08399	3.69578e-07	0.000134747	Down	HSP70	GO:0000325//plant-type vacuole`cellular_component`A closed structure that is completely surrounded by a unit membrane, contains liquid, and retains the same shape regardless of cell cycle phase. An example of this structure is found in Arabidopsis thaliana. [GOC:mtg_sensu, ISBN:0815316208];GO:0031072//heat shock protein binding`molecular_function`Binding to a heat shock protein, a protein synthes…	K03283//HSPA1_6_8`heat shock 70kDa protein 1/6/8	ko03040//Spliceosome`Genetic Information Processing`Transcription;ko04141//Protein processing in endoplasmic reticulum`Genetic Information Processing`Folding, sorting and degradation;ko04144//Endocytosis`Cellular Processes`Transport and catabolism	KOG0101//Molecular chaperones HSP70/HSC70, HSP70 superfamily`Posttranslational modification, protein turnover, chaperones`[O]	NP_187864.1//heat shock protein 70`[Arabidopsis thaliana]	PF00012.23//HSP70`Hsp70 protein;PF06723.16//MreB_Mbl`MreB/Mbl protein	-	sp|Q9LHA8|HS704_ARATH//Heat shock 70 kDa protein 4 {ECO:0000303|PubMed:11599561} Heat shock cognate 70 kDa protein 4 {ECO:0000303|PubMed:11402207} Heat shock cognate protein 70-4 {ECO:0000303|PubMed:11402207} Short=AtHsc70-4 {ECO:0000303|PubMed:11402207} Heat shock protein 70-4 {ECO:0000303|PubMed:11599561} Short=AtHsp70-4 {ECO:0000303|PubMed:11599561} OS=Arabidopsis thaliana (Mouse-ear cress) T2…
AT3G13390	OE	WT	0.393632	80.5116	40.4526	-7.76259	1.8518	-4.19191	2.76618e-05	0.00472469	Down	sks11	GO:0005507//copper ion binding`molecular_function`Binding to a copper (Cu) ion. [GOC:ai];GO:0016491//oxidoreductase activity`molecular_function`Catalysis of an oxidation-reduction (redox) reaction, a reversible chemical reaction in which the oxidation state of an atom or atoms within a molecule is altered. One substrate acts as a hydrogen or electron donor and becomes oxidized, while the other ac…	K00423//E1.10.3.3`L-ascorbate oxidase [EC:1.10.3.3]	ko00053//Ascorbate and aldarate metabolism`Metabolism`Carbohydrate metabolism;ko01100//Metabolic pathways`Metabolism`Global and overview maps	-	NP_187947.1//SKU5 similar 11`[Arabidopsis thaliana]	PF07732.18//Cu-oxidase_3`Multicopper oxidase;PF00394.25//Cu-oxidase`Multicopper oxidase;PF07731.17//Cu-oxidase_2`Multicopper oxidase	-	tr|A0A384KMQ0|A0A384KMQ0_ARATH//(thale cress) hypothetical protein {ECO:0000313|EMBL:CAD5322933.1} Sks11 {ECO:0000313|EMBL:OAP02389.1} OS=Arabidopsis thaliana (Mouse-ear cress) {ECO:0000313|EMBL:CAA0382282.1} PE=3
AT3G14040	OE	WT	0.393632	492.895	246.644	-10.3758	2.63634	-3.93569	8.2958e-05	0.0104853	Down	AT3G14040	GO:0016829//lyase activity`molecular_function`Catalysis of the cleavage of C-C, C-O, C-N and other bonds by other means than by hydrolysis or oxidation, or conversely adding a group to a double bond. They differ from other enzymes in that two substrates are involved in one reaction direction, but only one in the other direction. When acting on the single substrate, a molecule is eliminated and th…	K01213//E3.2.1.67`galacturan 1,4-alpha-galacturonidase [EC:3.2.1.67]	ko00040//Pentose and glucuronate interconversions`Metabolism`Carbohydrate metabolism;ko01100//Metabolic pathways`Metabolism`Global and overview maps	-	NP_188020.1//Pectin lyase-like superfamily protein`[Arabidopsis thaliana]	PF12708.10//Pectate_lyase_3`Pectate lyase superfamily protein;PF00295.20//Glyco_hydro_28`Glycosyl hydrolases family 28	-	tr|Q9LVJ4|Q9LVJ4_ARATH//Pectin lyase-like superfamily protein {ECO:0000313|EMBL:AEE75458.1} Polygalacturonase pectinase {ECO:0000313|EMBL:BAB02336.1} OS=Arabidopsis thaliana (Mouse-ear cress) OrderedLocusNames=At3g14040 {ECO:0000313|EMBL:AEE75458.1} PE=1
AT3G17010	OE	WT	0	34.9622	17.4811	-7.52162	2.08191	-3.61284	0.000302863	0.0280096	Down	REM22	GO:0005634//nucleus`cellular_component`A membrane-bounded organelle of eukaryotic cells in which chromosomes are housed and replicated. In most cells, the nucleus contains all of the cell's chromosomes except the organellar chromosomes, and is the site of RNA synthesis and processing. In some species, or in specialized cell types, RNA metabolism or DNA replication may be absent. [GOC:go_curators]…	-	-	-	NP_188326.1//AP2/B3-like transcriptional factor family protein`[Arabidopsis thaliana]	PF02362.24//B3`B3 DNA binding domain	B3//http://planttfdb.gao-lab.org/family.php?fam=B3	sp|Q9LSP6|Y3701_ARATH//B3 domain-containing protein At3g17010 OS=Arabidopsis thaliana (Mouse-ear cress) OrderedLocusNames=At3g17010 ORFNames=K14A17.8 PE=2
AT3G19550	OE	WT	50.9619	138.678	94.8201	-1.44475	0.365546	-3.95231	7.74008e-05	0.0101203	Down	AT3G19550	-	-	-	-	NP_566643.1//glutamate racemase`[Arabidopsis thaliana]	-	-	tr|Q8LEN7|Q8LEN7_ARATH//Glutamate racemase {ECO:0000313|EMBL:AEE76256.1} Uncharacterized protein At3g19550 {ECO:0000313|EMBL:AAO22721.1} OS=Arabidopsis thaliana (Mouse-ear cress) OrderedLocusNames=At3g19550 {ECO:0000313|EMBL:AEE76256.1} PE=1
AT3G21710	OE	WT	7.62972	134.342	70.9859	-4.14288	0.835532	-4.95838	7.10839e-07	0.000236435	Down	AT3G21710	GO:0005829//cytosol`cellular_component`The part of the cytoplasm that does not contain organelles but which does contain other particulate matter, such as protein complexes. [GOC:hjd, GOC:jl];GO:0005634//nucleus`cellular_component`A membrane-bounded organelle of eukaryotic cells in which chromosomes are housed and replicated. In most cells, the nucleus contains all of the cell's chromosomes excep…	-	-	-	NP_974350.1//transmembrane protein`[Arabidopsis thaliana];NP_188808.2//transmembrane protein`[Arabidopsis thaliana]	-	-	tr|A0A178V6D7|A0A178V6D7_ARATH//Uncharacterized protein {ECO:0000313|EMBL:OAP01238.1} OS=Arabidopsis thaliana (Mouse-ear cress) OrderedLocusNames=AXX17_At3g23290 {ECO:0000313|EMBL:OAP01238.1} PE=4;sp|Q9LSZ3|VUP1_ARATH//Vascular-related unknown protein 1 {ECO:0000303|PubMed:24567189} OS=Arabidopsis thaliana (Mouse-ear cress) OrderedLocusNames=At3g21710 {ECO:0000312|Araport:AT3G21710} PE=2
AT3G22910	OE	WT	76.1301	274.267	175.198	-1.85423	0.337123	-5.50018	3.7941e-08	2.48042e-05	Down	AT3G22910	GO:0043231//intracellular membrane-bounded organelle`cellular_component`Organized structure of distinctive morphology and function, bounded by a single or double lipid bilayer membrane and occurring within the cell. Includes the nucleus, mitochondria, plastids, vacuoles, and vesicles. Excludes the plasma membrane. [GOC:go_curators];GO:0019829//ATPase-coupled cation transmembrane transporter activ…	K01537//ATP2C`P-type Ca2+ transporter type 2C [EC:7.2.2.10]	-	KOG0204//Calcium transporting ATPase`Inorganic ion transport and metabolism`[P]	NP_188931.1//ATPase E1-E2 type family protein / haloacid dehalogenase-like hydrolase family protein`[Arabidopsis thaliana]	PF00690.29//Cation_ATPase_N`Cation transporter/ATPase, N-terminus;PF00122.23//E1-E2_ATPase`E1-E2 ATPase;PF00702.29//Hydrolase`haloacid dehalogenase-like hydrolase;PF13246.9//Cation_ATPase`Cation transport ATPase (P-type);PF00689.24//Cation_ATPase_C`Cation transporting ATPase, C-terminus	-	sp|Q9LIK7|ACA13_ARATH//Putative calcium-transporting ATPase 13, plasma membrane-type EC=7.2.2.10 Ca(2+)-ATPase isoform 13 OS=Arabidopsis thaliana (Mouse-ear cress) Name=ACA13 OrderedLocusNames=At3g22910 ORFNames=F5N5.8 PE=3
AT3G28750	OE	WT	11.9769	256.305	134.141	-4.42394	1.15282	-3.8375	0.000124293	0.0142817	Down	AT3G28750	-	-	-	-	NP_189517.1//hypothetical protein AT3G28750`[Arabidopsis thaliana]	-	-	tr|Q9LHA0|Q9LHA0_ARATH//Uncharacterized protein At3g28750/T19N8_4 {ECO:0000313|EMBL:BAC42805.1} OS=Arabidopsis thaliana (Mouse-ear cress) At3g28750/T19N8_4 {ECO:0000313|EMBL:BAC42805.1} PE=1
AT3G28830	OE	WT	7.32016	568.84	288.08	-6.26766	1.57738	-3.97346	7.0837e-05	0.00952482	Down	AT3G28830	-	-	-	-	NP_189525.2//mucin-like protein, putative (DUF1216)`[Arabidopsis thaliana]	PF06746.14//DUF1216`Protein of unknown function (DUF1216)	-	tr|F4J0F0|F4J0F0_ARATH//Mucin-like protein, putative (DUF1216) {ECO:0000313|EMBL:AEE77494.1} OS=Arabidopsis thaliana (Mouse-ear cress) OrderedLocusNames=At3g28830 {ECO:0000313|EMBL:AEE77494.1} PE=1
AT3G47860	OE	WT	310.736	122.362	216.549	1.34344	0.318717	4.21514	2.4962e-05	0.00430231	Up	CHL	GO:0009535//chloroplast thylakoid membrane`cellular_component`The pigmented membrane of a chloroplast thylakoid. An example of this component is found in Arabidopsis thaliana. [GOC:lr, GOC:mtg_sensu];GO:1901562//response to paraquat`biological_process`Any process that results in a change in state or activity of a cell or an organism (in terms of movement, secretion, enzyme production, gene expres…	K03098//APOD`apolipoprotein D and lipocalin family protein	-	KOG4824//Apolipoprotein D/Lipocalin`Cell wall/membrane/envelope biogenesis`[M]	NP_190370.1//chloroplastic lipocalin`[Arabidopsis thaliana]	PF08212.15//Lipocalin_2`Lipocalin-like domain;PF00061.26//Lipocalin`Lipocalin / cytosolic fatty-acid binding protein family	-	sp|Q9STS7|CHL_ARATH//Chloroplastic lipocalin {ECO:0000303|PubMed:19674405} Short=AtCHL {ECO:0000303|PubMed:19674405} Precursor OS=Arabidopsis thaliana (Mouse-ear cress) ORFNames=T23J7.190 {ECO:0000312|EMBL:CAB41869.1} PE=1
AT3G49540	OE	WT	0	115.353	57.6767	-9.24309	1.78523	-5.17753	2.24844e-07	9.91355e-05	Down	AT3G49540	-	-	-	-	NP_190523.1//hypothetical protein AT3G49540`[Arabidopsis thaliana]	-	-	tr|Q9SCK5|Q9SCK5_ARATH//At3g49540 {ECO:0000313|EMBL:AAQ89662.1} Uncharacterized protein At3g49540 {ECO:0000313|EMBL:BAD43615.1} Uncharacterized protein T9C5.130 {ECO:0000313|EMBL:CAB62458.1} OS=Arabidopsis thaliana (Mouse-ear cress) OrderedLocusNames=At3g49540 {ECO:0000313|EMBL:AEE78554.1} PE=1
AT3G57690	OE	WT	0	116.908	58.4538	-9.26222	1.83672	-5.04282	4.58727e-07	0.000161056	Down	AGP23	GO:0005886//plasma membrane`cellular_component`The membrane surrounding a cell that separates the cell from its external environment. It consists of a phospholipid bilayer and associated proteins. [ISBN:0716731363];GO:0031225//anchored component of membrane`cellular_component`The component of a membrane consisting of the gene products that are tethered to the membrane only by a covalently attache…	-	-	-	NP_191328.1//arabinogalactan protein 23`[Arabidopsis thaliana]	-	-	sp|Q8S2W4|AGP23_ARATH//Arabinogalactan protein 23 {ECO:0000303|PubMed:12177459} Short=AtAGP23 {ECO:0000303|PubMed:12177459} Arabinogalactan peptide 23 {ECO:0000303|PubMed:12177459} Short=AG-peptide 23 {ECO:0000303|PubMed:12177459} Precursor OS=Arabidopsis thaliana (Mouse-ear cress) ORFNames=F15B8.120 PE=1
AT3G59845	OE	WT	0.290721	111.745	56.0177	-8.23517	2.2006	-3.74223	0.000182396	0.0190003	Down	AT3G59845	GO:0006979//response to oxidative stress`biological_process`Any process that results in a change in state or activity of a cell or an organism (in terms of movement, secretion, enzyme production, gene expression, etc.) as a result of oxidative stress, a state often resulting from exposure to high levels of reactive oxygen species, e.g. superoxide anions, hydrogen peroxide (H2O2), and hydroxyl rad…	K19825//DBR`2-alkenal reductase (NADP+) [EC:1.3.1.102]	-	KOG1196//Predicted NAD-dependent oxidoreductase`General function prediction only`[R]	NP_567087.1//Zinc-binding dehydrogenase family protein`[Arabidopsis thaliana];NP_001078315.1//Zinc-binding dehydrogenase family protein`[Arabidopsis thaliana]	PF16884.8//ADH_N_2`N-terminal domain of oxidoreductase;PF00107.29//ADH_zinc_N`Zinc-binding dehydrogenase;PF13602.9//ADH_zinc_N_2`Zinc-binding dehydrogenase	-	tr|A8MQM0|A8MQM0_ARATH//Zinc-binding dehydrogenase family protein {ECO:0000313|EMBL:AEE79977.1} OS=Arabidopsis thaliana (Mouse-ear cress) ECO:0000313|EMBL:AEE79977.1} PE=1;tr|Q8LPM0|Q8LPM0_ARATH//Allyl alcohol dehydrogenase-like protein {ECO:0000313|EMBL:AAM20396.1} At3g59840 {ECO:0000313|EMBL:AAW80885.1} Zinc-binding dehydrogenase family protein {ECO:0000313|EMBL:AEE79976.1} OS=Arabidopsis thali…
AT3G62030	OE	WT	14432.9	7166.44	10799.7	1.00993	0.147817	6.83225	8.35944e-12	1.98108e-08	Up	ROC4	GO:0009535//chloroplast thylakoid membrane`cellular_component`The pigmented membrane of a chloroplast thylakoid. An example of this component is found in Arabidopsis thaliana. [GOC:lr, GOC:mtg_sensu];GO:0009941//chloroplast envelope`cellular_component`The double lipid bilayer enclosing the chloroplast and separating its contents from the rest of the cytoplasm; includes the intermembrane space. [G…	K09565//PPIF`peptidyl-prolyl isomerase F (cyclophilin D) [EC:5.2.1.8]	-	KOG0880//Peptidyl-prolyl cis-trans isomerase`Posttranslational modification, protein turnover, chaperones`[O]	NP_001154684.1//rotamase CYP 4`[Arabidopsis thaliana];NP_001190159.1//rotamase CYP 4`[Arabidopsis thaliana];NP_191762.1//rotamase CYP 4`[Arabidopsis thaliana]	PF00160.24//Pro_isomerase`Cyclophilin type peptidyl-prolyl cis-trans isomerase/CLD	-	tr|F4IX26|F4IX26_ARATH//Rotamase CYP 4 {ECO:0000313|EMBL:AEE80298.1} OS=Arabidopsis thaliana (Mouse-ear cress) ORFNames=T17J13.1 {ECO:0000313|EMBL:AEE80298.1} PE=1;tr|F4IX28|F4IX28_ARATH//Peptidyl-prolyl cis-trans isomerase {ECO:0000256|RuleBase:RU363019} Short=PPIase {ECO:0000256|RuleBase:RU363019} EC=5.2.1.8 {ECO:0000256|RuleBase:RU363019} OS=Arabidopsis thaliana (Mouse-ear cress) ORFNames=T17J…
AT3G62170	OE	WT	0	271.606	135.803	-10.478	1.98492	-5.27879	1.30036e-07	6.84822e-05	Down	VGDH2	GO:0042545//cell wall modification`biological_process`The series of events leading to chemical and structural alterations of an existing cell wall that can result in loosening, increased extensibility or disassembly. [GOC:jl];GO:0046910//pectinesterase inhibitor activity`molecular_function`Binds to and stops, prevents or reduces the activity of pectinesterase. [GOC:ai, PMID:10880981];GO:0030599//…	K01051//E3.1.1.11`pectinesterase [EC:3.1.1.11]	ko00040//Pentose and glucuronate interconversions`Metabolism`Carbohydrate metabolism;ko01100//Metabolic pathways`Metabolism`Global and overview maps	-	NP_191776.1//VANGUARD-like protein`[Arabidopsis thaliana]	PF04043.18//PMEI`Plant invertase/pectin methylesterase inhibitor;PF01095.22//Pectinesterase`Pectinesterase	-	sp|Q5MFV6|PME37_ARATH//Probable pectinesterase/pectinesterase inhibitor VGDH2 VANGUARD1-like protein 2 Short=VGD1-like protein 2 Pectinesterase inhibitor VGDH2 Pectin methylesterase inhibitor VGDH2 Pectinesterase VGDH2 Short=PE VGDH2 EC=3.1.1.11 Pectin methylesterase 37 Short=AtPME37 Pectin methylesterase VGDH2 Precursor OS=Arabidopsis thaliana (Mouse-ear cress) ORFNames=T17J13.130 PE=2
AT3G62180	OE	WT	0	37.3361	18.668	-7.6163	2.07828	-3.66471	0.000247618	0.0238304	Down	AT3G62180	GO:0004857//enzyme inhibitor activity`molecular_function`Binds to and stops, prevents or reduces the activity of an enzyme. [GOC:ai, GOC:ebc]	-	-	-	NP_001326183.1//Plant invertase/pectin methylesterase inhibitor superfamily protein`[Arabidopsis thaliana];NP_191777.1//Plant invertase/pectin methylesterase inhibitor superfamily protein`[Arabidopsis thaliana]	PF04043.18//PMEI`Plant invertase/pectin methylesterase inhibitor	-	tr|A0A1I9LNH8|A0A1I9LNH8_ARATH//Plant invertase/pectin methylesterase inhibitor superfamily protein {ECO:0000313|EMBL:ANM64136.1} OS=Arabidopsis thaliana (Mouse-ear cress) ECO:0000313|EMBL:ANM64136.1} PE=1;tr|A0A384LNW5|A0A384LNW5_ARATH//PMEI domain-containing protein {ECO:0000259|SMART:SM00856} OS=Arabidopsis thaliana (Mouse-ear cress) ORFNames=AN1_LOCUS16598 {ECO:0000313|EMBL:VYS61165.1} PE=4
AT4G04930	OE	WT	0	18.6966	9.34832	-6.6202	1.88765	-3.50711	0.000452994	0.0386861	Down	DES-1-LIKE	GO:0030148//sphingolipid biosynthetic process`biological_process`The chemical reactions and pathways resulting in the formation of sphingolipids, any of a class of lipids containing the long-chain amine diol sphingosine or a closely related base (a sphingoid). [GOC:mah, ISBN:0198506732];GO:0016021//integral component of membrane`cellular_component`The component of a membrane consisting of the gen…	K04712//DEGS`sphingolipid 4-desaturase/C4-monooxygenase [EC:1.14.19.17 1.14.18.5]	ko00600//Sphingolipid metabolism`Metabolism`Lipid metabolism;ko01100//Metabolic pathways`Metabolism`Global and overview maps	KOG2987//Fatty acid desaturase`Lipid transport and metabolism`[I]	NP_192402.1//fatty acid desaturase family protein`[Arabidopsis thaliana]	PF08557.13//Lipid_DES`Sphingolipid Delta4-desaturase (DES);PF00487.27//FA_desaturase`Fatty acid desaturase	-	sp|Q9ZPH4|DES1L_ARATH//Sphingolipid delta(4)-desaturase DES1-like EC=1.14.19.17 {ECO:0000305|PubMed:18978071} OS=Arabidopsis thaliana (Mouse-ear cress) OrderedLocusNames=At4g04930 ORFNames=T1J1.1 PE=2
AT4G11460	OE	WT	46.0687	5.1697	25.6192	3.17669	0.663228	4.78974	1.67001e-06	0.000472564	Up	CRK30	GO:0006468//protein phosphorylation`biological_process`The process of introducing a phosphate group on to a protein. [GOC:hb];GO:0016021//integral component of membrane`cellular_component`The component of a membrane consisting of the gene products and protein complexes having at least some part of their peptide sequence embedded in the hydrophobic region of the membrane. [GOC:dos, GOC:go_curators…	K13416//BAK1`brassinosteroid insensitive 1-associated receptor kinase 1 [EC:2.7.10.1 2.7.11.1]	ko04016//MAPK signaling pathway - plant`Environmental Information Processing`Signal transduction;ko04075//Plant hormone signal transduction`Environmental Information Processing`Signal transduction;ko04626//Plant-pathogen interaction`Organismal Systems`Environmental adaptation	-	NP_192885.1//cysteine-rich RLK (RECEPTOR-like protein kinase) 30`[Arabidopsis thaliana];NP_001327991.1//cysteine-rich RLK (RECEPTOR-like protein kinase) 30`[Arabidopsis thaliana];NP_001327992.1//cysteine-rich RLK (RECEPTOR-like protein kinase) 30`[Arabidopsis thaliana]	PF01657.20//Stress-antifung`Salt stress response/antifungal;PF00069.28//Pkinase`Protein kinase domain;PF07714.20//PK_Tyr_Ser-Thr`Protein tyrosine and serine/threonine kinase	-	tr|A0A1P8B395|A0A1P8B395_ARATH//Cysteine-rich RLK (RECEPTOR-like protein kinase) 30 {ECO:0000313|EMBL:ANM66069.1} OS=Arabidopsis thaliana (Mouse-ear cress) {ECO:0000313|EMBL:ANM66069.1} PE=1;sp|Q9LDT0|CRK30_ARATH//Putative cysteine-rich receptor-like protein kinase 30 Short=Cysteine-rich RLK30 EC=2.7.11.- Precursor OS=Arabidopsis thaliana (Mouse-ear cress) Name=CRK30 OrderedLocusNames=At4g11460 O…
AT4G12470	OE	WT	72.6639	530.373	301.519	-2.86536	0.754471	-3.79785	0.000145959	0.0161283	Down	AZI1	GO:0050832//defense response to fungus`biological_process`Reactions triggered in response to the presence of a fungus that act to protect the cell or organism. [GOC:ai];GO:0005783//endoplasmic reticulum`cellular_component`The irregular network of unit membranes, visible only by electron microscopy, that occurs in the cytoplasm of many eukaryotic cells. The membranes form a complex meshwork of tub…	-	-	-	NP_192984.1//azelaic acid induced 1`[Arabidopsis thaliana]	PF14547.9//Hydrophob_seed`Hydrophobic seed protein;PF00234.25//Tryp_alpha_amyl`Protease inhibitor/seed storage/LTP family	-	sp|Q9SU35|ERLL1_ARATH//pEARLI1-like lipid transfer protein 1 Protein AZELAIC ACID INDUCED 1 Precursor OS=Arabidopsis thaliana (Mouse-ear cress) Name=AZI1 OrderedLocusNames=At4g12470 ORFNames=T1P17.60 PE=1
AT4G15500	OE	WT	42.3934	12.2626	27.328	1.78477	0.460067	3.87936	0.00010473	0.0124879	Up	UGT84A4	GO:0080043//quercetin 3-O-glucosyltransferase activity`molecular_function`Catalysis of the transfer of a glucosyl group from UDP-glucose to the 3-hydroxy group of a quercetin molecule. [PMID:15352060];GO:0050412//cinnamate beta-D-glucosyltransferase activity`molecular_function`Catalysis of the reaction: trans-cinnamate + UDP-D-glucose = 1-O-trans-cinnamoyl-beta-D-glucopyranose + UDP. [EC:2.4.1.17…	K13068//BRT1`sinapate 1-glucosyltransferase [EC:2.4.1.120]	ko00940//Phenylpropanoid biosynthesis`Metabolism`Biosynthesis of other secondary metabolites;ko01110//Biosynthesis of secondary metabolites`Metabolism`Global and overview maps	KOG1192//UDP-glucuronosyl and UDP-glucosyl transferase`Carbohydrate transport and metabolism`[G];KOG1192//UDP-glucuronosyl and UDP-glucosyl transferase`Energy production and conversion`[C]	NP_193285.1//UDP-Glycosyltransferase superfamily protein`[Arabidopsis thaliana]	-	-	sp|O23402|U84A4_ARATH//UDP-glycosyltransferase 84A4 {ECO:0000303|PubMed:11042215} EC=2.4.1.120 {ECO:0000269|PubMed:11187886} EC=2.4.1.177 {ECO:0000269|PubMed:11187886} Hydroxycinnamate glucosyltransferase 1 {ECO:0000303|PubMed:11187886} Short=AtHCAGT1 {ECO:0000303|PubMed:11187886} OS=Arabidopsis thaliana (Mouse-ear cress) FCAALL.307 {ECO:0000312|EMBL:CAB78592.1} PE=1
AT4G20320	OE	WT	88.4089	625.68	357.044	-2.81849	0.703287	-4.0076	6.13392e-05	0.00856896	Down	AT4G20320	GO:0044210//'de novo' CTP biosynthetic process`biological_process`The chemical reactions and pathways resulting in the formation of cytidine 5'-triphosphate (CTP) from simpler components. [GOC:ecd, GOC:jl, PMID:11912132, PMID:18439916];GO:0019856//pyrimidine nucleobase biosynthetic process`biological_process`The chemical reactions and pathways resulting in the formation of pyrimidine nucleobases,…	K01937//pyrG, CTPS`CTP synthase [EC:6.3.4.2]	ko00240//Pyrimidine metabolism`Metabolism`Nucleotide metabolism;ko01100//Metabolic pathways`Metabolism`Global and overview maps;ko01232//Nucleotide metabolism`Metabolism`Global and overview maps;ko01240//Biosynthesis of cofactors`Metabolism`Global and overview maps	KOG2387//CTP synthase (UTP-ammonia lyase)`Nucleotide transport and metabolism`[F]	NP_001078411.1//CTP synthase family protein`[Arabidopsis thaliana];NP_001329929.1//CTP synthase family protein`[Arabidopsis thaliana]	PF06418.17//CTP_synth_N`CTP synthase N-terminus;PF00117.31//GATase`Glutamine amidotransferase class-I	-	tr|Q0WRY1|Q0WRY1_ARATH//CTP synthase {ECO:0000256|RuleBase:RU810713} EC=6.3.4.2 {ECO:0000256|RuleBase:RU810713} UTP--ammonia ligase {ECO:0000256|RuleBase:RU810713} OS=Arabidopsis thaliana (Mouse-ear cress) {ECO:0000313|EMBL:AEE84305.1} PE=1
AT4G21490	OE	WT	2.58373	44.8666	23.7252	-4.16019	1.11555	-3.72927	0.000192038	0.019475	Down	NDB3	GO:0006116//NADH oxidation`biological_process`A metabolic process that results in the oxidation of reduced nicotinamide adenine dinucleotide, NADH, to the oxidized form, NAD. [GOC:ai];GO:0005743//mitochondrial inner membrane`cellular_component`The inner, i.e. lumen-facing, lipid bilayer of the mitochondrial envelope. It is highly folded to form cristae. [GOC:ai];GO:0005777//peroxisome`cellular_co…	K03885//ndh`NADH:quinone reductase (non-electrogenic) [EC:1.6.5.9]	ko00190//Oxidative phosphorylation`Metabolism`Energy metabolism;ko01100//Metabolic pathways`Metabolism`Global and overview maps	KOG2495//NADH-dehydrogenase (ubiquinone)`Energy production and conversion`[C]	NP_001329575.1//NAD(P)H dehydrogenase B3`[Arabidopsis thaliana];NP_193880.5//NAD(P)H dehydrogenase B3`[Arabidopsis thaliana]	PF07992.17//Pyr_redox_2`Pyridine nucleotide-disulphide oxidoreductase;PF00070.30//Pyr_redox`Pyridine nucleotide-disulphide oxidoreductase	-	tr|A0A1P8B848|A0A1P8B848_ARATH//NADH:ubiquinone reductase (non-electrogenic) {ECO:0000256|ARBA:ARBA00012637} EC=1.6.5.9 {ECO:0000256|ARBA:ARBA00012637} OS=Arabidopsis thaliana (Mouse-ear cress) {ECO:0000313|EMBL:ANM67767.1} PE=1;sp|F4JJJ3|NDB3_ARATH//External alternative NAD(P)H-ubiquinone oxidoreductase B3, mitochondrial EC=1.6.5.9 External alternative NADH dehydrogenase NDB3 NADH:ubiquinone red…
AT4G23600	OE	WT	616.009	1947.4	1281.7	-1.6606	0.483486	-3.43465	0.000593321	0.0472747	Down	CORI3	GO:0000325//plant-type vacuole`cellular_component`A closed structure that is completely surrounded by a unit membrane, contains liquid, and retains the same shape regardless of cell cycle phase. An example of this structure is found in Arabidopsis thaliana. [GOC:mtg_sensu, ISBN:0815316208];GO:0042538//hyperosmotic salinity response`biological_process`Any process that results in a change in state …	K21623//CORI3`L-cystine beta-lyase [EC:4.4.1.35]	ko00270//Cysteine and methionine metabolism`Metabolism`Amino acid metabolism;ko01100//Metabolic pathways`Metabolism`Global and overview maps	KOG0259//Tyrosine aminotransferase`Amino acid transport and metabolism`[E]	NP_849430.1//Tyrosine transaminase family protein`[Arabidopsis thaliana];NP_194091.1//Tyrosine transaminase family protein`[Arabidopsis thaliana];NP_001031705.2//Tyrosine transaminase family protein`[Arabidopsis thaliana]	PF00155.24//Aminotran_1_2`Aminotransferase class I and II	-	sp|Q9SUR6|CORI3_ARATH//Cystine lyase CORI3 {ECO:0000303|PubMed:12525491} EC=4.4.1.35 {ECO:0000269|PubMed:12525491} Protein CORONATINE INDUCED 3 {ECO:0000303|PubMed:11500565} Protein JASMONATE RESPONSIVE 2 {ECO:0000303|PubMed:9342878} OS=Arabidopsis thaliana (Mouse-ear cress) ORFNames=F9D16.70 {ECO:0000312|EMBL:CAA23026.1} PE=1;tr|F4JP99|F4JP99_ARATH//Tyrosine transaminase family protein {ECO:0000…
AT4G23680	OE	WT	23.5415	309.839	166.69	-3.72155	0.598398	-6.21919	4.9974e-10	9.47456e-07	Down	AT4G23680	GO:0006952//defense response`biological_process`Reactions, triggered in response to the presence of a foreign body or the occurrence of an injury, which result in restriction of damage to the organism attacked or prevention/recovery from the infection caused by the attack. [GOC:go_curators];GO:0005829//cytosol`cellular_component`The part of the cytoplasm that does not contain organelles but which…	K01742//THS`thebaine synthase [EC:4.2.99.24]	ko00950//Isoquinoline alkaloid biosynthesis`Metabolism`Biosynthesis of other secondary metabolites;ko01100//Metabolic pathways`Metabolism`Global and overview maps;ko01110//Biosynthesis of secondary metabolites`Metabolism`Global and overview maps	-	NP_194099.1//Polyketide cyclase/dehydrase and lipid transport superfamily protein`[Arabidopsis thaliana]	PF00407.22//Bet_v_1`Pathogenesis-related protein Bet v 1 family	-	tr|Q9SUQ9|Q9SUQ9_ARATH//AT4g23680/F9D16_150 {ECO:0000313|EMBL:AAK32850.1, ECO:0000313|EMBL:AAM98319.1} Polyketide cyclase/dehydrase and lipid transport superfamily protein {ECO:0000313|EMBL:AEE84794.1} Putative major latex protein {ECO:0000313|EMBL:CAA23034.1} OS=Arabidopsis thaliana (Mouse-ear cress) {ECO:0000313|EMBL:AEE84794.1} PE=1
AT4G24130	OE	WT	83.5486	255.948	169.748	-1.61457	0.377988	-4.27149	1.94167e-05	0.00353239	Down	AT4G24130	-	-	-	-	NP_194144.1//DUF538 family protein (Protein of unknown function, DUF538)`[Arabidopsis thaliana]	PF04398.15//DUF538`Protein of unknown function, DUF538	-	tr|A0A178V6B8|A0A178V6B8_ARATH//(thale cress) hypothetical protein {ECO:0000313|EMBL:CAD5328889.1} OS=Arabidopsis thaliana (Mouse-ear cress) {ECO:0000313|EMBL:CAA0396322.1} PE=1
AT4G33150	OE	WT	205.013	521.303	363.158	-1.34373	0.156978	-8.56	1.12864e-17	7.1326e-14	Down	AT4G33150	GO:0033512//L-lysine catabolic process to acetyl-CoA via saccharopine`biological_process`The chemical reactions and pathways resulting in the breakdown of L-lysine into other compounds, including acetyl-CoA, via the intermediate saccharopine. [GOC:mah, MetaCyc:LYSINE-DEG1-PWY];GO:0047131//saccharopine dehydrogenase (NAD+, L-glutamate-forming) activity`molecular_function`Catalysis of the reaction:…	K14157//AASS`alpha-aminoadipic semialdehyde synthase [EC:1.5.1.8 1.5.1.9]	ko00310//Lysine degradation`Metabolism`Amino acid metabolism;ko01100//Metabolic pathways`Metabolism`Global and overview maps;ko01110//Biosynthesis of secondary metabolites`Metabolism`Global and overview maps	KOG0172//Lysine-ketoglutarate reductase/saccharopine dehydrogenase`Amino acid transport and metabolism`[E]	NP_001328161.1//lysine-ketoglutarate reductase/saccharopine dehydrogenase bifunctional enzyme`[Arabidopsis thaliana]	PF05222.18//AlaDh_PNT_N`Alanine dehydrogenase/PNT, N-terminal domain;PF04455.15//Saccharop_dh_N`LOR/SDH bifunctional enzyme conserved region;PF03435.21//Sacchrp_dh_NADP`Saccharopine dehydrogenase NADP binding domain;PF16653.8//Sacchrp_dh_C`Saccharopine dehydrogenase C-terminal domain	-	tr|A0A654FV44|A0A654FV44_ARATH//(thale cress) hypothetical protein {ECO:0000313|EMBL:CAD5329810.1} OS=Arabidopsis thaliana (Mouse-ear cress) AT9943_LOCUS17382 {ECO:0000313|EMBL:CAD5329810.1} PE=3;sp|Q9SMZ4|AASS_ARATH//Alpha-aminoadipic semialdehyde synthase cAt-LKR/SDH Short=LKR/SDH Lysine ketoglutarate reductase Short=LKR EC=1.5.1.8 Saccharopine dehydrogenase EC=1.5.1.9 cAt-SDH Short=SDH OS=Arab…
AT4G34230	OE	WT	547.853	1311.56	929.708	-1.25916	0.283748	-4.4376	9.09681e-06	0.00191091	Down	CAD5	GO:0009809//lignin biosynthetic process`biological_process`The chemical reactions and pathways resulting in the formation of lignins, a class of polymers formed by the dehydrogenetive radical polymerization of various phenylpropanoid monomers. [GOC:tair_curators, ISBN:0198547684];GO:0016616//oxidoreductase activity, acting on the CH-OH group of donors, NAD or NADP as acceptor`molecular_function`C…	K00083//CAD`cinnamyl-alcohol dehydrogenase [EC:1.1.1.195]	ko00940//Phenylpropanoid biosynthesis`Metabolism`Biosynthesis of other secondary metabolites;ko01100//Metabolic pathways`Metabolism`Global and overview maps;ko01110//Biosynthesis of secondary metabolites`Metabolism`Global and overview maps	KOG0023//Alcohol dehydrogenase, class V`Secondary metabolites biosynthesis, transport and catabolism`[Q]	NP_195149.1//cinnamyl alcohol dehydrogenase 5`[Arabidopsis thaliana];NP_001031788.1//cinnamyl alcohol dehydrogenase 5`[Arabidopsis thaliana]	PF08240.15//ADH_N`Alcohol dehydrogenase GroES-like domain;PF01262.24//AlaDh_PNT_C`Alanine dehydrogenase/PNT, C-terminal domain;PF00107.29//ADH_zinc_N`Zinc-binding dehydrogenase	-	sp|O49482|CADH5_ARATH//Cinnamyl alcohol dehydrogenase 5 {ECO:0000303|PubMed:14745009} Short=AtCAD5 {ECO:0000303|PubMed:14745009} EC=1.1.1.195 {ECO:0000269|PubMed:14745009} Cinnamyl alcohol dehydrogenase D {ECO:0000303|PubMed:15937231} OS=Arabidopsis thaliana (Mouse-ear cress) ORFNames=F28A23.10 {ECO:0000312|EMBL:CAA17549.1} PE=1;tr|F4JKM2|F4JKM2_ARATH//Cinnamyl alcohol dehydrogenase 5 {ECO:000031…
AT4G35010	OE	WT	1.04359	196.294	98.6688	-7.56757	1.40198	-5.39777	6.7476e-08	3.8766e-05	Down	BGAL11	GO:0048046//apoplast`cellular_component`The cell membranes and intracellular regions in a plant are connected through plasmodesmata, and plants may be described as having two major compartments: the living symplast and the non-living apoplast. The apoplast is external to the plasma membrane and includes cell walls, intercellular spaces and the lumen of dead structures such as xylem vessels. Water…	K12309//GLB1, ELNR1`beta-galactosidase [EC:3.2.1.23]	ko00052//Galactose metabolism`Metabolism`Carbohydrate metabolism;ko00511//Other glycan degradation`Metabolism`Glycan biosynthesis and metabolism;ko00531//Glycosaminoglycan degradation`Metabolism`Glycan biosynthesis and metabolism;ko00600//Sphingolipid metabolism`Metabolism`Lipid metabolism;ko00604//Glycosphingolipid biosynthesis - ganglio series`Metabolism`Glycan biosynthesis and metabolism;ko011…	KOG0496//Beta-galactosidase`Carbohydrate transport and metabolism`[G]	NP_567973.1//beta-galactosidase 11`[Arabidopsis thaliana]	PF01301.22//Glyco_hydro_35`Glycosyl hydrolases family 35;PF17834.4//GHD`Beta-sandwich domain in beta galactosidase;PF02140.21//Gal_Lectin`Galactose binding lectin domain	-	sp|Q9SCV1|BGA11_ARATH//Beta-galactosidase 11 Short=Lactase 11 EC=3.2.1.23 Precursor OS=Arabidopsis thaliana (Mouse-ear cress) Name=BGAL11 OrderedLocusNames=At4g35010 ORFNames=M4E13.70 PE=2
AT4G35060	OE	WT	124.427	308.868	216.647	-1.31494	0.314729	-4.17802	2.94063e-05	0.00493375	Down	HIPP25	GO:0046872//metal ion binding`molecular_function`Binding to a metal ion. [GOC:ai];GO:0016020//membrane`cellular_component`A lipid bilayer along with all the proteins and protein complexes embedded in it an attached to it. [GOC:dos, GOC:mah, ISBN:0815316194];GO:0009506//plasmodesma`cellular_component`A fine cytoplasmic channel, found in all higher plants, that connects the cytoplasm of one cell to…	K07213//ATOX1, ATX1, copZ, golB`copper chaperone	-	KOG1603//Copper chaperone`Inorganic ion transport and metabolism`[P]	NP_567975.1//Heavy metal transport/detoxification superfamily protein`[Arabidopsis thaliana]	PF00403.29//HMA`Heavy-metal-associated domain	-	sp|O49613|HIP25_ARATH//Heavy metal-associated isoprenylated plant protein 25 {ECO:0000303|PubMed:21072340, ECO:0000303|PubMed:23368984} Short=AtHIP25 {ECO:0000303|PubMed:23368984} Short=AtHIPP25 {ECO:0000303|PubMed:21072340, ECO:0000303|PubMed:23368984} Precursor OS=Arabidopsis thaliana (Mouse-ear cress) ORFNames=M4E13.120 {ECO:0000312|EMBL:CAA17771.1} PE=2
AT5G02160	OE	WT	3998.44	1779.7	2889.07	1.1677	0.29839	3.91333	9.10302e-05	0.0111555	Up	AT5G02160	GO:0009535//chloroplast thylakoid membrane`cellular_component`The pigmented membrane of a chloroplast thylakoid. An example of this component is found in Arabidopsis thaliana. [GOC:lr, GOC:mtg_sensu];GO:0032055//negative regulation of translation in response to stress`biological_process`Any process that stops, prevents or reduces the rate of translation as a result of a stimulus indicating the or…	-	-	-	NP_195836.5//transmembrane protein`[Arabidopsis thaliana]	-	-	tr|Q9FPH2|Q9FPH2_ARATH//AT5g02160 {ECO:0000313|EMBL:AAG40386.1, ECO:0000313|EMBL:AAX22275.1} Transmembrane protein {ECO:0000313|EMBL:AED90438.1} Uncharacterized protein At5g02160/T7H20_210 {ECO:0000313|EMBL:BAC43232.1} OS=Arabidopsis thaliana (Mouse-ear cress) At5g02160/T7H20_210 {ECO:0000313|EMBL:AAG40386.1} PE=1
AT5G02490	OE	WT	785.29	1766.15	1275.72	-1.16906	0.195872	-5.9685	2.39446e-09	2.52203e-06	Down	Hsp70-2	GO:0005737//cytoplasm`cellular_component`The contents of a cell excluding the plasma membrane and nucleus, but including other subcellular structures. [ISBN:0198547684];GO:0005794//Golgi apparatus`cellular_component`A membrane-bound cytoplasmic organelle of the endomembrane system that further processes the core oligosaccharides (e.g. N-glycans) added to proteins in the endoplasmic reticulum and …	K03283//HSPA1_6_8`heat shock 70kDa protein 1/6/8	ko03040//Spliceosome`Genetic Information Processing`Transcription;ko04141//Protein processing in endoplasmic reticulum`Genetic Information Processing`Folding, sorting and degradation;ko04144//Endocytosis`Cellular Processes`Transport and catabolism	KOG0101//Molecular chaperones HSP70/HSC70, HSP70 superfamily`Posttranslational modification, protein turnover, chaperones`[O]	NP_195869.1//Heat shock protein 70 (Hsp 70) family protein`[Arabidopsis thaliana]	PF00012.23//HSP70`Hsp70 protein;PF06723.16//MreB_Mbl`MreB/Mbl protein	-	sp|P22954|HS702_ARATH//Heat shock 70 kDa protein 2 {ECO:0000303|PubMed:11599561} Heat shock cognate 70 kDa protein 2 {ECO:0000303|PubMed:11402207} Heat shock cognate protein 70-2 {ECO:0000303|PubMed:11402207} Short=AtHsc70-2 {ECO:0000303|PubMed:11402207} Heat shock protein 70-2 {ECO:0000303|PubMed:11599561} Short=AtHsp70-2 {ECO:0000303|PubMed:11599561} OS=Arabidopsis thaliana (Mouse-ear cress) OR…
AT5G03720	OE	WT	48.9637	114.843	81.9032	-1.23917	0.314717	-3.9374	8.23681e-05	0.0104806	Down	HSFA3	GO:0003700//DNA-binding transcription factor activity`molecular_function`A transcription regulator activity that modulates transcription of gene sets via selective and non-covalent binding to a specific double-stranded genomic DNA sequence (sometimes referred to as a motif) within a cis-regulatory region. Regulatory regions include promoters (proximal and distal) and enhancers. Genes are transcri…	K09419//HSFF`heat shock transcription factor, other eukaryote	-	KOG0627//Heat shock transcription factor`Transcription`[K]	NP_001318473.1//heat shock transcription factor A3`[Arabidopsis thaliana]	PF00447.20//HSF_DNA-bind`HSF-type DNA-binding	HSF//http://planttfdb.gao-lab.org/family.php?fam=HSF	sp|Q8GYY1|HSFA3_ARATH//Heat stress transcription factor A-3 Short=AtHsfA3 AtHsf-17 OS=Arabidopsis thaliana (Mouse-ear cress) ORFNames=F17C15.140 PE=1
AT5G04150	OE	WT	48.8102	293.71	171.26	-2.59	0.55525	-4.66457	3.0927e-06	0.000751723	Down	BHLH101	GO:0003700//DNA-binding transcription factor activity`molecular_function`A transcription regulator activity that modulates transcription of gene sets via selective and non-covalent binding to a specific double-stranded genomic DNA sequence (sometimes referred to as a motif) within a cis-regulatory region. Regulatory regions include promoters (proximal and distal) and enhancers. Genes are transcri…	K13422//MYC2`transcription factor MYC2	ko04016//MAPK signaling pathway - plant`Environmental Information Processing`Signal transduction;ko04075//Plant hormone signal transduction`Environmental Information Processing`Signal transduction	-	NP_001330787.1//basic helix-loop-helix (bHLH) DNA-binding superfamily protein`[Arabidopsis thaliana];NP_196035.2//basic helix-loop-helix (bHLH) DNA-binding superfamily protein`[Arabidopsis thaliana]	PF00010.29//HLH`Helix-loop-helix DNA-binding domain	-	tr|A0A2H1ZE47|A0A2H1ZE47_ARATH//Basic helix-loop-helix (BHLH) DNA-binding superfamily protein {ECO:0000313|EMBL:AED90705.2} OS=Arabidopsis thaliana (Mouse-ear cress) {ECO:0000313|EMBL:AED90705.2} PE=4;tr|A0A1P8BBW3|A0A1P8BBW3_ARATH//Basic helix-loop-helix (BHLH) DNA-binding superfamily protein {ECO:0000313|EMBL:ANM69084.1} OS=Arabidopsis thaliana (Mouse-ear cress) {ECO:0000313|EMBL:ANM69084.1} PE…
AT5G05390	OE	WT	13.787	152.816	83.3015	-3.46398	0.883642	-3.92011	8.85085e-05	0.0110397	Down	LAC12	GO:0048046//apoplast`cellular_component`The cell membranes and intracellular regions in a plant are connected through plasmodesmata, and plants may be described as having two major compartments: the living symplast and the non-living apoplast. The apoplast is external to the plasma membrane and includes cell walls, intercellular spaces and the lumen of dead structures such as xylem vessels. Water…	K05909//E1.10.3.2`laccase [EC:1.10.3.2]	-	KOG1263//Multicopper oxidases`Secondary metabolites biosynthesis, transport and catabolism`[Q]	NP_196158.1//laccase 12`[Arabidopsis thaliana]	PF07732.18//Cu-oxidase_3`Multicopper oxidase;PF00394.25//Cu-oxidase`Multicopper oxidase;PF07731.17//Cu-oxidase_2`Multicopper oxidase	-	sp|Q9FLB5|LAC12_ARATH//Laccase-12 EC=1.10.3.2 Benzenediol:oxygen oxidoreductase 12 Diphenol oxidase 12 Urishiol oxidase 12 Precursor OS=Arabidopsis thaliana (Mouse-ear cress) Name=LAC12 OrderedLocusNames=At5g05390 ORFNames=K18I23.20 PE=2
AT5G07410	OE	WT	0	373.303	186.651	-10.9366	2.94017	-3.71973	0.000199436	0.0200059	Down	AT5G07410	GO:0042545//cell wall modification`biological_process`The series of events leading to chemical and structural alterations of an existing cell wall that can result in loosening, increased extensibility or disassembly. [GOC:jl];GO:0009846//pollen germination`biological_process`The physiological and developmental changes that occur in a heterosporous plant pollen grain, beginning with hydration and …	K01051//E3.1.1.11`pectinesterase [EC:3.1.1.11]	ko00040//Pentose and glucuronate interconversions`Metabolism`Carbohydrate metabolism;ko01100//Metabolic pathways`Metabolism`Global and overview maps	-	NP_568181.1//Pectin lyase-like superfamily protein`[Arabidopsis thaliana]	PF01095.22//Pectinesterase`Pectinesterase	-	sp|Q9LY19|PME48_ARATH//Probable pectinesterase 48 Short=PE 48 EC=3.1.1.11 Pectin methylesterase 48 Short=AtPME48 Precursor OS=Arabidopsis thaliana (Mouse-ear cress) ORFNames=T2I1.120 PE=2
AT5G07430	OE	WT	2.34378	149.497	75.9203	-5.9903	1.59272	-3.76104	0.000169208	0.0183315	Down	AT5G07430	GO:0042545//cell wall modification`biological_process`The series of events leading to chemical and structural alterations of an existing cell wall that can result in loosening, increased extensibility or disassembly. [GOC:jl];GO:0030599//pectinesterase activity`molecular_function`Catalysis of the reaction: pectin + n H2O = n methanol + pectate. [EC:3.1.1.11];GO:0005576//extracellular region`cellu…	K01051//E3.1.1.11`pectinesterase [EC:3.1.1.11]	ko00040//Pentose and glucuronate interconversions`Metabolism`Carbohydrate metabolism;ko01100//Metabolic pathways`Metabolism`Global and overview maps	-	NP_196360.1//Pectin lyase-like superfamily protein`[Arabidopsis thaliana]	PF01095.22//Pectinesterase`Pectinesterase	-	sp|Q9LY17|PME50_ARATH//Probable pectinesterase 50 Short=PE 50 EC=3.1.1.11 Pectin methylesterase 50 Short=AtPME50 Precursor OS=Arabidopsis thaliana (Mouse-ear cress) ORFNames=T2I1.140 PE=2
AT5G09440	OE	WT	173.859	803.269	488.564	-2.20738	0.314692	-7.01441	2.30926e-12	7.29687e-09	Down	EXL4	GO:0048046//apoplast`cellular_component`The cell membranes and intracellular regions in a plant are connected through plasmodesmata, and plants may be described as having two major compartments: the living symplast and the non-living apoplast. The apoplast is external to the plasma membrane and includes cell walls, intercellular spaces and the lumen of dead structures such as xylem vessels. Water…	-	-	KOG0017//FOG: Transposon-encoded proteins with TYA, reverse transcriptase, integrase domains in various combinations`General function prediction only`[R]	NP_196506.1//EXORDIUM like 4`[Arabidopsis thaliana]	PF04674.15//Phi_1`Phosphate-induced protein 1 conserved region	-	sp|Q9FY71|EXOL4_ARATH//Protein EXORDIUM-like 4 Precursor OS=Arabidopsis thaliana (Mouse-ear cress) Name=EXL4 OrderedLocusNames=At5g09440 ORFNames=T5E8.240 PE=2
AT5G10625	OE	WT	1.04359	35.4274	18.2355	-5.09752	1.12898	-4.51516	6.32699e-06	0.00144522	Down	AT5G10625	GO:0009909//regulation of flower development`biological_process`Any process that modulates the frequency, rate or extent of flower development. [GOC:go_curators];GO:0010228//vegetative to reproductive phase transition of meristem`biological_process`The process involved in transforming a meristem that produces vegetative structures, such as leaves, into a meristem that produces reproductive struct…	-	-	-	NP_974763.1//flowering-promoting factor-like protein`[Arabidopsis thaliana]	-	-	sp|Q9LXB5|FLP2_ARATH//Flowering-promoting factor 1-like protein 2 FPF1-like protein 2 OS=Arabidopsis thaliana (Mouse-ear cress) Name=FLP2 OrderedLocusNames=At5g10625 ORFNames=F12B17_20 PE=2
AT5G14380	OE	WT	7.97148	136.758	72.3649	-4.09633	1.19976	-3.41429	0.000639488	0.0497207	Down	AGP6	GO:0010208//pollen wall assembly`biological_process`The formation of reticulate pollen wall pattern consisting of two layers, exine and intine. [PMID:11743117];GO:0031012//extracellular matrix`cellular_component`A structure lying external to one or more cells, which provides structural support, biochemical or biomechanical cues for cells or tissues. [GOC:BHF, GOC:mah, GOC:rph, NIF_Subcellular:nlx…	-	-	-	NP_196942.1//arabinogalactan protein 6`[Arabidopsis thaliana]	-	-	sp|Q9LY91|AGP6_ARATH//Classical arabinogalactan protein 6 Precursor OS=Arabidopsis thaliana (Mouse-ear cress) Name=AGP6 OrderedLocusNames=At5g14380 ORFNames=F18O22_170 PE=2
AT5G15960	OE	WT	13.0873	72.156	42.6217	-2.45734	0.658481	-3.73184	0.000190088	0.019475	Down	KIN1	GO:0009737//response to abscisic acid`biological_process`Any process that results in a change in state or activity of a cell or an organism (in terms of movement, secretion, enzyme production, gene expression, etc.) as a result of an abscisic acid stimulus. [GOC:jl];GO:0005829//cytosol`cellular_component`The part of the cytoplasm that does not contain organelles but which does contain other parti…	-	-	-	NP_197100.1//stress-responsive protein (KIN1) / stress-induced protein (KIN1)`[Arabidopsis thaliana]	-	-	sp|P18612|KIN1_ARATH//Stress-induced protein KIN1 OS=Arabidopsis thaliana (Mouse-ear cress) Name=KIN1 OrderedLocusNames=At5g15960 ORFNames=F1N13_100 PE=2
AT5G15970	OE	WT	1606.07	3988.08	2797.07	-1.31208	0.335324	-3.91288	9.12021e-05	0.0111555	Down	KIN2	GO:0005737//cytoplasm`cellular_component`The contents of a cell excluding the plasma membrane and nucleus, but including other subcellular structures. [ISBN:0198547684];GO:0009536//plastid`cellular_component`Any member of a family of organelles found in the cytoplasm of plants and some protists, which are membrane-bounded and contain DNA. Plant plastids develop from a common type, the proplastid.…	-	-	-	NP_197101.1//stress-responsive protein (KIN2) / stress-induced protein (KIN2) / cold-responsive protein (COR6.6) / cold-regulated protein (COR6.6)`[Arabidopsis thaliana]	-	-	sp|P31169|KIN2_ARATH//Stress-induced protein KIN2 {ECO:0000303|PubMed:1627780} Cold-induced protein COR6.6 {ECO:0000303|PubMed:1731964} OS=Arabidopsis thaliana (Mouse-ear cress) ORFNames=F1N13_110 {ECO:0000312|EMBL:CAC01796.1} PE=1
AT5G16030	OE	WT	3706.04	1741.59	2723.82	1.0896	0.305208	3.57001	0.000356965	0.0318457	Up	AT5G16030	-	K13749//SLC24A1, NCKX1`solute carrier family 24 (sodium/potassium/calcium exchanger), member 1;K10750//CHAF1A`chromatin assembly factor 1 subunit A	-	-	NP_001330659.1//mental retardation GTPase activating protein`[Arabidopsis thaliana];NP_001330660.1//mental retardation GTPase activating protein`[Arabidopsis thaliana];NP_001031889.1//mental retardation GTPase activating protein`[Arabidopsis thaliana];NP_001119233.1//mental retardation GTPase activating protein`[Arabidopsis thaliana];NP_568324.1//mental retardation GTPase activating protein`[Arab…	-	-	tr|A0A5S9Y6V3|A0A5S9Y6V3_ARATH//(thale cress) hypothetical protein {ECO:0000313|EMBL:CAD5331822.1} OS=Arabidopsis thaliana (Mouse-ear cress) C24_LOCUS22270 {ECO:0000313|EMBL:CAA0402901.1} PE=4;tr|A0A1P8BBG8|A0A1P8BBG8_ARATH//Mental retardation GTPase activating protein {ECO:0000313|EMBL:ANM68945.1} OS=Arabidopsis thaliana (Mouse-ear cress) {ECO:0000313|EMBL:ANM68945.1} PE=1;tr|Q9LFS1|Q9LFS1_ARATH…
AT5G17330	OE	WT	39.0423	169.019	104.031	-2.11611	0.604468	-3.50078	0.000463897	0.038916	Down	GAD	GO:0030170//pyridoxal phosphate binding`molecular_function`Binding to pyridoxal 5' phosphate, 3-hydroxy-5-(hydroxymethyl)-2-methyl4-pyridine carboxaldehyde 5' phosphate, the biologically active form of vitamin B6. [GOC:mah, ISBN:0198506732];GO:0005829//cytosol`cellular_component`The part of the cytoplasm that does not contain organelles but which does contain other particulate matter, such as pro…	K01580//E4.1.1.15, gadB, gadA, GAD`glutamate decarboxylase [EC:4.1.1.15]	ko00250//Alanine, aspartate and glutamate metabolism`Metabolism`Amino acid metabolism;ko00410//beta-Alanine metabolism`Metabolism`Metabolism of other amino acids;ko00430//Taurine and hypotaurine metabolism`Metabolism`Metabolism of other amino acids;ko00650//Butanoate metabolism`Metabolism`Carbohydrate metabolism;ko01100//Metabolic pathways`Metabolism`Global and overview maps;ko01110//Biosynthesis…	KOG1383//Glutamate decarboxylase/sphingosine phosphate lyase`Amino acid transport and metabolism`[E]	NP_197235.1//glutamate decarboxylase`[Arabidopsis thaliana]	PF00282.22//Pyridoxal_deC`Pyridoxal-dependent decarboxylase conserved domain	-	sp|Q42521|DCE1_ARATH//Glutamate decarboxylase 1 Short=GAD 1 {ECO:0000303|PubMed:9700069} EC=4.1.1.15 {ECO:0000305|PubMed:9700069} OS=Arabidopsis thaliana (Mouse-ear cress) ORFNames=MKP11.30, MKP11_18 PE=1
AT5G22310	OE	WT	198.211	60.0513	129.131	1.71757	0.419343	4.09585	4.20629e-05	0.0064835	Up	AT5G22310	-	-	-	-	NP_568415.1//trichohyalin-like protein`[Arabidopsis thaliana]	-	-	tr|Q93ZM2|Q93ZM2_ARATH//AT5g22310/MWD9_9 {ECO:0000313|EMBL:AAL10486.1, ECO:0000313|EMBL:AAM91355.1} Trichohyalin-like protein {ECO:0000313|EMBL:AED93009.1} OS=Arabidopsis thaliana (Mouse-ear cress) ECO:0000313|EMBL:AED93009.1} PE=1
AT5G37540	OE	WT	275.21	1083.27	679.239	-1.9786	0.138091	-14.3283	1.45723e-46	2.76276e-42	Down	AT5G37540	GO:0016021//integral component of membrane`cellular_component`The component of a membrane consisting of the gene products and protein complexes having at least some part of their peptide sequence embedded in the hydrophobic region of the membrane. [GOC:dos, GOC:go_curators];GO:0004190//aspartic-type endopeptidase activity`molecular_function`Catalysis of the hydrolysis of internal, alpha-peptide b…	K22683//APF2`aspartyl protease family protein [EC:3.4.23.-]	-	KOG1339//Aspartyl protease`Posttranslational modification, protein turnover, chaperones`[O]	NP_568551.1//Eukaryotic aspartyl protease family protein`[Arabidopsis thaliana]	PF14543.9//TAXi_N`Xylanase inhibitor N-terminal;PF00026.26//Asp`Eukaryotic aspartyl protease;PF14541.9//TAXi_C`Xylanase inhibitor C-terminal	-	tr|Q9FGI3|Q9FGI3_ARATH//AT5g37540/mpa22_p_70 {ECO:0000313|EMBL:AAL06853.1} Eukaryotic aspartyl protease family protein {ECO:0000313|EMBL:AED94204.1} Similarity to nucleoid DNA-binding protein {ECO:0000313|EMBL:BAB10671.1} Uncharacterized protein At5g37540 {ECO:0000313|EMBL:AAM12989.1} OS=Arabidopsis thaliana (Mouse-ear cress) OrderedLocusNames=At5g37540 {ECO:0000313|EMBL:AAM12989.1} PE=1
AT5G41140	OE	WT	1094.2	539.883	817.043	1.01843	0.29111	3.49843	0.000468003	0.0390876	Up	AT5G41140	-	K20478//GOLGB1`golgin subfamily B member 1	-	-	NP_001190446.1//Myosin heavy chain-related protein`[Arabidopsis thaliana];NP_198930.1//Myosin heavy chain-related protein`[Arabidopsis thaliana]	PF10358.12//NT-C2`N-terminal C2 in EEIG1 and EHBP1 proteins	-	tr|Q9FLL5|Q9FLL5_ARATH//Myosin heavy chain-related protein {ECO:0000313|EMBL:AED94645.1} Similarity to myosin heavy chain {ECO:0000313|EMBL:BAB09716.1} OS=Arabidopsis thaliana (Mouse-ear cress) ECO:0000313|EMBL:AED94645.1} PE=1;tr|F4JWY3|F4JWY3_ARATH//Myosin heavy chain-related protein {ECO:0000313|EMBL:AED94646.1} OS=Arabidopsis thaliana (Mouse-ear cress) ECO:0000313|EMBL:AED94646.1} PE=1
AT5G42180	OE	WT	1.04359	807.877	404.46	-9.60545	1.66719	-5.76145	8.33951e-09	7.18676e-06	Down	PER64	GO:0020037//heme binding`molecular_function`Binding to a heme, a compound composed of iron complexed in a porphyrin (tetrapyrrole) ring. [GOC:ai];GO:0004601//peroxidase activity`molecular_function`Catalysis of the reaction: donor + hydrogen peroxide = oxidized donor + 2 H2O. [GOC:curators];GO:0005576//extracellular region`cellular_component`The space external to the outermost structure of a cell.…	K00430//E1.11.1.7`peroxidase [EC:1.11.1.7]	ko00940//Phenylpropanoid biosynthesis`Metabolism`Biosynthesis of other secondary metabolites;ko01100//Metabolic pathways`Metabolism`Global and overview maps;ko01110//Biosynthesis of secondary metabolites`Metabolism`Global and overview maps	-	NP_199033.1//Peroxidase superfamily protein`[Arabidopsis thaliana]	PF00141.26//peroxidase`Peroxidase	-	sp|Q43872|PER64_ARATH//Peroxidase 64 Short=Atperox P64 EC=1.11.1.7 ATP17a PRXR4 Precursor OS=Arabidopsis thaliana (Mouse-ear cress) Name=PER64 Synonyms=P64 OrderedLocusNames=At5g42180 ORFNames=MJC20.29 PE=1
AT5G45880	OE	WT	0	119.527	59.7633	-9.29427	1.81733	-5.11423	3.15015e-07	0.000117105	Down	AT5G45880	GO:0005615//extracellular space`cellular_component`That part of a multicellular organism outside the cells proper, usually taken to be outside the plasma membranes, and occupied by fluid. [ISBN:0198547684]	-	-	-	NP_568650.1//Pollen Ole e 1 allergen and extensin family protein`[Arabidopsis thaliana]	PF01190.20//Pollen_Ole_e_1`Pollen protein Ole e 1 like	-	tr|Q680L9|Q680L9_ARATH//At5g45880 {ECO:0000313|EMBL:ABR46194.1} Ole e I (Main olive allergen)-like protein {ECO:0000313|EMBL:BAD43611.1} Pollen Ole e 1 allergen and extensin family protein {ECO:0000313|EMBL:AED95311.1} OS=Arabidopsis thaliana (Mouse-ear cress) {ECO:0000313|EMBL:AED95311.1} PE=1
AT5G47330	OE	WT	30.9813	166.63	98.8054	-2.42825	0.693588	-3.501	0.000463512	0.038916	Down	AT5G47330	GO:0043231//intracellular membrane-bounded organelle`cellular_component`Organized structure of distinctive morphology and function, bounded by a single or double lipid bilayer membrane and occurring within the cell. Includes the nucleus, mitochondria, plastids, vacuoles, and vesicles. Excludes the plasma membrane. [GOC:go_curators];GO:0016790//thiolester hydrolase activity`molecular_function`Cata…	K01074//PPT`palmitoyl-protein thioesterase [EC:3.1.2.22]	ko00062//Fatty acid elongation`Metabolism`Lipid metabolism;ko01100//Metabolic pathways`Metabolism`Global and overview maps;ko01212//Fatty acid metabolism`Metabolism`Global and overview maps	KOG2541//Palmitoyl protein thioesterase`Lipid transport and metabolism`[I];KOG2541//Palmitoyl protein thioesterase`Posttranslational modification, protein turnover, chaperones`[O]	NP_199544.1//alpha/beta-Hydrolases superfamily protein`[Arabidopsis thaliana]	PF02089.18//Palm_thioest`Palmitoyl protein thioesterase	-	tr|Q9LVS6|Q9LVS6_ARATH//Alpha/beta-Hydrolases superfamily protein {ECO:0000313|EMBL:AED95499.1} At5g47330 {ECO:0000313|EMBL:AAV97798.1} Palmitoyl-protein thioesterase-like {ECO:0000313|EMBL:BAA97167.1} OS=Arabidopsis thaliana (Mouse-ear cress) OrderedLocusNames=At5g47330 {ECO:0000313|EMBL:AED95499.1} PE=1
AT5G50030	OE	WT	0.718479	68.59	34.6543	-6.61235	1.60889	-4.10989	3.95852e-05	0.00630668	Down	AT5G50030	GO:0004857//enzyme inhibitor activity`molecular_function`Binds to and stops, prevents or reduces the activity of an enzyme. [GOC:ai, GOC:ebc]	-	-	-	NP_199814.1//Plant invertase/pectin methylesterase inhibitor superfamily protein`[Arabidopsis thaliana]	PF04043.18//PMEI`Plant invertase/pectin methylesterase inhibitor	-	tr|A0A178U9R0|A0A178U9R0_ARATH//(thale cress) hypothetical protein {ECO:0000313|EMBL:CAD5334477.1} OS=Arabidopsis thaliana (Mouse-ear cress) AT9943_LOCUS21776 {ECO:0000313|EMBL:CAD5334477.1} PE=4
AT5G50915	OE	WT	1500.56	3223.31	2361.93	-1.1031	0.303913	-3.62967	0.000283785	0.0266351	Down	AT5G50915	GO:0006355//regulation of transcription, DNA-templated`biological_process`Any process that modulates the frequency, rate or extent of cellular DNA-templated transcription. [GOC:go_curators, GOC:txnOH];GO:0005634//nucleus`cellular_component`A membrane-bounded organelle of eukaryotic cells in which chromosomes are housed and replicated. In most cells, the nucleus contains all of the cell's chromoso…	K18878//UPA20`BHLH transcription factor Upa20	ko04626//Plant-pathogen interaction`Organismal Systems`Environmental adaptation	-	NP_001331172.1//basic helix-loop-helix (bHLH) DNA-binding superfamily protein`[Arabidopsis thaliana];NP_568745.1//basic helix-loop-helix (bHLH) DNA-binding superfamily protein`[Arabidopsis thaliana]	PF00010.29//HLH`Helix-loop-helix DNA-binding domain	bHLH//http://planttfdb.gao-lab.org/family.php?fam=bHLH	sp|Q93W88|BH137_ARATH//Transcription factor bHLH137 Basic helix-loop-helix protein 137 Short=AtbHLH137 Short=bHLH 137 Transcription factor EN 89 bHLH transcription factor bHLH137 OS=Arabidopsis thaliana (Mouse-ear cress) Name=BHLH137 Synonyms=EN89 OrderedLocusNames=At5g50915 ORFNames=K3K7 PE=1;tr|A0A1P8BD24|A0A1P8BD24_ARATH//Basic helix-loop-helix (BHLH) DNA-binding superfamily protein {ECO:00003…
AT5G52310	OE	WT	222.91	762.542	492.726	-1.77201	0.359822	-4.9247	8.44887e-07	0.00026697	Down	LTI78	GO:0005737//cytoplasm`cellular_component`The contents of a cell excluding the plasma membrane and nucleus, but including other subcellular structures. [ISBN:0198547684];GO:0010150//leaf senescence`biological_process`The process that occurs in a leaf near the end of its active life that is associated with the dismantling of cell components and membranes, loss of functional chloroplasts, and an ove…	-	-	-	NP_200044.1//low-temperature-responsive protein 78 (LTI78) / desiccation-responsive protein 29A (RD29A)`[Arabidopsis thaliana]	-	-	sp|Q06738|RD29A_ARATH//Low-temperature-induced 78 kDa protein {ECO:0000303|PubMed:8448363} Desiccation-responsive protein 29A {ECO:0000303|PubMed:8310052} OS=Arabidopsis thaliana (Mouse-ear cress) ORFNames=K24M7.4 {ECO:0000312|EMBL:BAB10528.1} PE=1
AT5G52540	OE	WT	1032.73	472.195	752.464	1.12785	0.303389	3.7175	0.000201201	0.0200073	Up	AT5G52540	GO:0009941//chloroplast envelope`cellular_component`The double lipid bilayer enclosing the chloroplast and separating its contents from the rest of the cytoplasm; includes the intermembrane space. [GOC:tb];GO:0016021//integral component of membrane`cellular_component`The component of a membrane consisting of the gene products and protein complexes having at least some part of their peptide sequen…	K00521//E1.16.1.7`ferric-chelate reductase [EC:1.16.1.7]	-	-	NP_200067.1//keratin-associated protein, putative (DUF819)`[Arabidopsis thaliana]	PF05684.15//DUF819`Protein of unknown function (DUF819)	-	tr|Q9LTG3|Q9LTG3_ARATH//Keratin-associated protein, putative (DUF819) {ECO:0000313|EMBL:AED96228.1} Similarity to unknown protein {ECO:0000313|EMBL:BAA98072.1} Uncharacterized protein At5g52540 {ECO:0000313|EMBL:AAN31899.1} Uncharacterized protein At5g52540; F6N7.1 {ECO:0000313|EMBL:AAL32625.1} OS=Arabidopsis thaliana (Mouse-ear cress) {ECO:0000313|EMBL:AED96228.1} PE=1
AT5G52640	OE	WT	219.295	736.856	478.076	-1.74989	0.446326	-3.92065	8.83108e-05	0.0110397	Down	HSP90.1	GO:0045087//innate immune response`biological_process`Innate immune responses are defense responses mediated by germline encoded components that directly recognize components of potential pathogens. [GO_REF:0000022, GOC:add, GOC:ebc, GOC:mtg_sensu];GO:0032991//protein-containing complex`cellular_component`A stable assembly of two or more macromolecules, i.e. proteins, nucleic acids, carbohydrates…	K04079//HSP90A, htpG`molecular chaperone HtpG	ko04141//Protein processing in endoplasmic reticulum`Genetic Information Processing`Folding, sorting and degradation;ko04626//Plant-pathogen interaction`Organismal Systems`Environmental adaptation	KOG0019//Molecular chaperone (HSP90 family)`Posttranslational modification, protein turnover, chaperones`[O]	AAM91104.1//AT5g52640/F6N7_13`[Arabidopsis thaliana]	PF13589.9//HATPase_c_3`Histidine kinase-, DNA gyrase B-, and HSP90-like ATPase;PF02518.29//HATPase_c`Histidine kinase-, DNA gyrase B-, and HSP90-like ATPase;PF00183.21//HSP90`Hsp90 protein	-	sp|P27323|HS901_ARATH//Heat shock protein 90-1 {ECO:0000305} Short=AtHSP90.1 {ECO:0000305} Short=AtHsp90-1 {ECO:0000303|PubMed:11599565} Heat shock protein 81-1 {ECO:0000305} Short=Hsp81-1 {ECO:0000303|PubMed:11599565} Heat shock protein 83 OS=Arabidopsis thaliana (Mouse-ear cress) OrderedLocusNames=At5g52640 ORFNames=F6N7.13 PE=1
AT5G59220	OE	WT	31.2005	106.858	69.0291	-1.76334	0.474392	-3.71705	0.000201561	0.0200073	Down	HAI1	GO:0016791//phosphatase activity`molecular_function`Catalysis of the hydrolysis of phosphoric monoesters, releasing inorganic phosphate. [GOC:curators, GOC:pg];GO:0005794//Golgi apparatus`cellular_component`A membrane-bound cytoplasmic organelle of the endomembrane system that further processes the core oligosaccharides (e.g. N-glycans) added to proteins in the endoplasmic reticulum and packages …	K14497//PP2C`protein phosphatase 2C [EC:3.1.3.16]	ko04016//MAPK signaling pathway - plant`Environmental Information Processing`Signal transduction;ko04075//Plant hormone signal transduction`Environmental Information Processing`Signal transduction	KOG0698//Serine/threonine protein phosphatase`Signal transduction mechanisms`[T]	NP_001332613.1//PP2C protein (Clade A protein phosphatases type 2C)`[Arabidopsis thaliana];NP_200730.1//PP2C protein (Clade A protein phosphatases type 2C)`[Arabidopsis thaliana]	PF00481.24//PP2C`Protein phosphatase 2C	-	tr|A0A1P8BHI8|A0A1P8BHI8_ARATH//PP2C protein (Clade A protein phosphatases type 2C) {ECO:0000313|EMBL:ANM71056.1} OS=Arabidopsis thaliana (Mouse-ear cress) ECO:0000313|EMBL:ANM71056.1} PE=1;sp|Q9FIF5|P2C78_ARATH//Probable protein phosphatase 2C 78 Short=AtPP2C78 EC=3.1.3.16 {ECO:0000255|PROSITE-ProRule:PRU01082} Protein HIGHLY ABA-INDUCED 1 {ECO:0000303|PubMed:22198272} Protein SENESCENCE-ASSOCIA…
AT5G59320	OE	WT	36.5908	779.743	408.167	-4.41456	0.747136	-5.90865	3.44922e-09	3.26969e-06	Down	LTP3	GO:0048046//apoplast`cellular_component`The cell membranes and intracellular regions in a plant are connected through plasmodesmata, and plants may be described as having two major compartments: the living symplast and the non-living apoplast. The apoplast is external to the plasma membrane and includes cell walls, intercellular spaces and the lumen of dead structures such as xylem vessels. Water…	-	-	-	NP_568905.1//lipid transfer protein 3`[Arabidopsis thaliana]	PF00234.25//Tryp_alpha_amyl`Protease inhibitor/seed storage/LTP family	-	sp|Q9LLR7|NLTP3_ARATH//Non-specific lipid-transfer protein 3 Short=LTP 3 Precursor OS=Arabidopsis thaliana (Mouse-ear cress) Name=LTP3 OrderedLocusNames=At5g59320 ORFNames=MNC17.23 PE=3
AT5G59390	OE	WT	3.42176	53.1857	28.3037	-3.96044	1.1589	-3.41742	0.000632179	0.0496501	Down	AT5G59390	GO:0031047//gene silencing by RNA`biological_process`A process in which an RNA molecule reduces expression of target genes. This can occur pre-transcriptionally by assembly of heterochromatin and prevention of transcription or co- or post-transcriptionally by targeting RNAs for degradation or by interfering with splicing or translation. This process starts once the inhibitory RNA molecule has bee…	-	-	-	NP_001331388.1//XH/XS domain-containing protein`[Arabidopsis thaliana];NP_001318837.1//XH/XS domain-containing protein`[Arabidopsis thaliana]	PF03468.17//XS`XS domain;PF03469.17//XH`XH domain	-	tr|C0SVU7|C0SVU7_ARATH//Uncharacterized protein At5g59390 {ECO:0000313|EMBL:BAH30638.1} XH/XS domain-containing protein {ECO:0000313|EMBL:ANM69729.1} Fragment OS=Arabidopsis thaliana (Mouse-ear cress) {ECO:0000313|EMBL:ANM69729.1} PE=1;tr|Q9LTJ0|Q9LTJ0_ARATH//Transcription regulator-like {ECO:0000313|EMBL:BAA97475.1} XH/XS domain-containing protein {ECO:0000313|EMBL:AED97179.1} OS=Arabidopsis tha…
AT5G62480	OE	WT	19.2471	212.096	115.672	-3.46928	0.857388	-4.04634	5.2024e-05	0.00764592	Down	GSTU9	GO:0005737//cytoplasm`cellular_component`The contents of a cell excluding the plasma membrane and nucleus, but including other subcellular structures. [ISBN:0198547684];GO:0005829//cytosol`cellular_component`The part of the cytoplasm that does not contain organelles but which does contain other particulate matter, such as protein complexes. [GOC:hjd, GOC:jl];GO:0004364//glutathione transferase ac…	K00799//GST, gst`glutathione S-transferase [EC:2.5.1.18]	ko00480//Glutathione metabolism`Metabolism`Metabolism of other amino acids;ko01100//Metabolic pathways`Metabolism`Global and overview maps	KOG0406//Glutathione S-transferase`Posttranslational modification, protein turnover, chaperones`[O]	NP_851249.1//glutathione S-transferase tau 9`[Arabidopsis thaliana];NP_001329956.1//glutathione S-transferase tau 9`[Arabidopsis thaliana];NP_568954.2//glutathione S-transferase tau 9`[Arabidopsis thaliana]	PF02798.23//GST_N`Glutathione S-transferase, N-terminal domain;PF13417.9//GST_N_3`Glutathione S-transferase, N-terminal domain;PF13409.9//GST_N_2`Glutathione S-transferase, N-terminal domain	-	sp|Q9FUT0|GSTU9_ARATH//Glutathione S-transferase U9 Short=AtGSTU9 EC=2.5.1.18 GST class-tau member 9 Glutathione S-transferase 14 OS=Arabidopsis thaliana (Mouse-ear cress) ORFNames=K19B1.9 PE=2;tr|A0A1P8B9C1|A0A1P8B9C1_ARATH//Glutathione transferase {ECO:0000256|ARBA:ARBA00012452} EC=2.5.1.18 {ECO:0000256|ARBA:ARBA00012452} OS=Arabidopsis thaliana (Mouse-ear cress) {ECO:0000313|EMBL:ANM68183.1} P…
AT5G63450	OE	WT	7.39004	70.2073	38.7987	-3.24313	0.745248	-4.35174	1.35061e-05	0.00261288	Down	CYP94B1	GO:0052694//jasmonoyl-isoleucine-12-hydroxylase activity`molecular_function`Catalysis of the reaction: jasmonoyl-isoleucine + NADPH + H+ + O2 = 12-hydroxy-jasmonoyl-isoleucine + NADP+ + H2O. [MetaCyc:RXN-12421, PMID:21576464];GO:0020037//heme binding`molecular_function`Binding to a heme, a compound composed of iron complexed in a porphyrin (tetrapyrrole) ring. [GOC:ai];GO:0016021//integral compon…	K20665//CYP94B`jasmonoyl-L-amino acid 12-hydroxylase [EC:1.14.14.48]	-	KOG0157//Cytochrome P450 CYP4/CYP19/CYP26 subfamilies`Lipid transport and metabolism`[I];KOG0157//Cytochrome P450 CYP4/CYP19/CYP26 subfamilies`Secondary metabolites biosynthesis, transport and catabolism`[Q]	NP_201150.1//cytochrome P450, family 94, subfamily B, polypeptide 1`[Arabidopsis thaliana];NP_001331365.1//cytochrome P450, family 94, subfamily B, polypeptide 1`[Arabidopsis thaliana]	PF00067.25//p450`Cytochrome P450	-	tr|A0A1P8BDM6|A0A1P8BDM6_ARATH//Cytochrome P450, family 94, subfamily B, polypeptide 1 {ECO:0000313|EMBL:ANM69705.1} OS=Arabidopsis thaliana (Mouse-ear cress) ECO:0000313|EMBL:ANM69705.1} PE=1;sp|Q9FMV7|C94B1_ARATH//Cytochrome P450 94B1 {ECO:0000305} EC=1.14.14.48 {ECO:0000269|PubMed:25210037} Jasmonoyl-L-amino acid 12-hydroxylase {ECO:0000303|PubMed:25210037} OS=Arabidopsis thaliana (Mouse-ear c…
AT5G65070	OE	WT	82.6989	12.7567	47.7278	2.69414	0.705063	3.82114	0.000132837	0.0150806	Up	MAF4	GO:0046983//protein dimerization activity`molecular_function`The formation of a protein dimer, a macromolecular structure consists of two noncovalently associated identical or nonidentical subunits. [ISBN:0198506732];GO:0016021//integral component of membrane`cellular_component`The component of a membrane consisting of the gene products and protein complexes having at least some part of their pep…	K09264//K09264`MADS-box transcription factor, plant	-	-	NP_001332255.1//K-box region and MADS-box transcription factor family protein`[Arabidopsis thaliana];NP_001332256.1//K-box region and MADS-box transcription factor family protein`[Arabidopsis thaliana];NP_001332257.1//K-box region and MADS-box transcription factor family protein`[Arabidopsis thaliana];NP_201312.2//K-box region and MADS-box transcription factor family protein`[Arabidopsis thaliana…	PF00319.21//SRF-TF`SRF-type transcription factor (DNA-binding and dimerisation domain);PF01486.20//K-box`K-box region	M-type_MADS//http://planttfdb.gao-lab.org/family.php?fam=M-type_MADS;MIKC_MADS//http://planttfdb.gao-lab.org/family.php?fam=MIKC_MADS	tr|Q84NB2|Q84NB2_ARATH//K-box region and MADS-box transcription factor family protein {ECO:0000313|EMBL:AED97995.1} MADS affecting flowering 4 variant I {ECO:0000313|EMBL:AAO65315.1} MAF4 {ECO:0000313|EMBL:ACL93399.1} OS=Arabidopsis thaliana (Mouse-ear cress) {ECO:0000313|EMBL:AED97995.1} PE=1;tr|A0A1P8BGG4|A0A1P8BGG4_ARATH//K-box region and MADS-box transcription factor family protein {ECO:00003…
AT5G66052	OE	WT	315.367	653.584	484.476	-1.05117	0.307653	-3.41674	0.000633753	0.0496501	Down	AT5G66052	GO:0016021//integral component of membrane`cellular_component`The component of a membrane consisting of the gene products and protein complexes having at least some part of their peptide sequence embedded in the hydrophobic region of the membrane. [GOC:dos, GOC:go_curators]	-	-	-	NP_680472.1//transmembrane protein`[Arabidopsis thaliana]	-	-	tr|Q8GW83|Q8GW83_ARATH//Transmembrane protein {ECO:0000313|EMBL:AED98149.1} Uncharacterized protein At5g66052 {ECO:0000313|EMBL:BAC43593.1} OS=Arabidopsis thaliana (Mouse-ear cress) ECO:0000313|EMBL:AED98149.1} PE=2
ATCG00190	OE	WT	728.366	361.549	544.957	1.00885	0.23777	4.24297	2.20585e-05	0.00387229	Up	rpoB	GO:0003677//DNA binding`molecular_function`Any molecular function by which a gene product interacts selectively and non-covalently with DNA (deoxyribonucleic acid). [GOC:dph, GOC:jl, GOC:tb, GOC:vw];GO:0006354//DNA-templated transcription, elongation`biological_process`The extension of an RNA molecule after transcription initiation and promoter clearance at a DNA-dependent RNA polymerase promoter…	K03043//rpoB`DNA-directed RNA polymerase subunit beta [EC:2.7.7.6]	ko03020//RNA polymerase`Genetic Information Processing`Transcription	KOG0214//RNA polymerase II, second largest subunit`Transcription`[K]	OAP12080.1//RPOB`[Arabidopsis thaliana]	PF04563.18//RNA_pol_Rpb2_1`RNA polymerase beta subunit;PF04561.17//RNA_pol_Rpb2_2`RNA polymerase Rpb2, domain 2;PF04565.19//RNA_pol_Rpb2_3`RNA polymerase Rpb2, domain 3;PF00562.31//RNA_pol_Rpb2_6`RNA polymerase Rpb2, domain 6;PF04560.23//RNA_pol_Rpb2_7`RNA polymerase Rpb2, domain 7	-	sp|P50546|RPOB_ARATH//DNA-directed RNA polymerase subunit beta {ECO:0000255|HAMAP-Rule:MF_01321} EC=2.7.7.6 {ECO:0000255|HAMAP-Rule:MF_01321} PEP {ECO:0000255|HAMAP-Rule:MF_01321} Plastid-encoded RNA polymerase subunit beta {ECO:0000255|HAMAP-Rule:MF_01321} Short=RNA polymerase subunit beta {ECO:0000255|HAMAP-Rule:MF_01321} OS=Arabidopsis thaliana (Mouse-ear cress) Name=rpoB {ECO:0000255|HAMAP-Ru…
