# Supplementary material for: GmGIF5 Promotes Cell Expansion by Negatively Regulating Cell Wall Modification
Source: Int J Mol Sci. 2025 Jan 9;26(2):492. doi: 10.3390/ijms26020492 (PMC11765367; doi:10.3390/ijms26020492)
Supplement: Supplementary file 1 [file ijms-26-00492-s001.zip › Table_S5.xlsx]

## Sheet: GO enrichment
Table S5 Functional enrichment of differentially expressed genes between wild-type (WT) and GmGIF5-overexpression (OE) lines
ID	Description	GeneRatio	BgRatio	pvalue	p.adjust	qvalue	geneID	Count	go_class
GO:0045490	pectin catabolic process	7/109	99/22841	4.81397e-07	8.01526e-05	5.37138e-05	AT2G47040[Down](VGD1)/AT3G62170[Down](VGDH2)/AT2G47030[Down](VGDH1)/AT3G01270[Down](AT3G01270)/AT2G43050[Down](ATPMEPCRD)/AT5G07430[Down](AT5G07430)/AT5G07410[Down](AT5G07410)	7	biological_process
GO:0042545	cell wall modification	6/109	77/22841	1.85104e-06	0.000154099	0.000103269	AT2G47040[Down](VGD1)/AT3G62170[Down](VGDH2)/AT2G47030[Down](VGDH1)/AT2G43050[Down](ATPMEPCRD)/AT5G07430[Down](AT5G07430)/AT5G07410[Down](AT5G07410)	6	biological_process
GO:0009737	response to abscisic acid	10/109	352/22841	7.34108e-06	0.000488916	0.000327644	AT3G62030[Up](ROC4)/AT5G59320[Down](LTP3)/AT2G42540[Down](COR15A)/AT5G52310[Down](LTI78)/AT2G42530[Down](COR15B)/AT3G47860[Up](CHL)/AT5G15970[Down](KIN2)/AT5G15960[Down](KIN1)/AT5G59220[Down](HAI1)/AT4G23600[Down](CORI3)	10	biological_process
GO:0009860	pollen tube growth	6/109	123/22841	2.77824e-05	0.00102795	0.000688874	AT2G47040[Down](VGD1)/AT3G01700[Down](AGP11)/AT2G07040[Down](PRK2A)/AT1G03010[Up](AT1G03010)/AT1G10770[Down](AT1G10770)/AT5G14380[Down](AGP6)	6	biological_process
GO:0009414	response to water deprivation	8/109	300/22841	9.7273e-05	0.00294472	0.00197339	AT5G59320[Down](LTP3)/AT2G42540[Down](COR15A)/AT5G52310[Down](LTI78)/AT2G37770[Down](ChlAKR)/AT3G47860[Up](CHL)/AT5G15970[Down](KIN2)/AT5G15960[Down](KIN1)/AT5G59220[Down](HAI1)	8	biological_process
GO:0009631	cold acclimation	4/109	53/22841	0.000120008	0.00333021	0.00223172	AT2G42540[Down](COR15A)/AT2G42530[Down](COR15B)/AT4G12470[Down](AZI1)/AT5G15960[Down](KIN1)	4	biological_process
GO:0010150	leaf senescence	5/109	109/22841	0.000177752	0.00455318	0.00305128	AT2G42540[Down](COR15A)/AT5G52310[Down](LTI78)/AT2G42530[Down](COR15B)/AT3G11340[Down](UGT76B1)/AT5G59220[Down](HAI1)	5	biological_process
GO:0009611	response to wounding	6/109	191/22841	0.000313548	0.0073238	0.004908	AT2G02990[Down](RNS1)/AT5G52310[Down](LTI78)/AT5G63450[Down](CYP94B1)/AT2G34810[Down](AT2G34810)/AT1G04220[Down](KCS2)/AT4G23600[Down](CORI3)	6	biological_process
GO:0009765	photosynthesis, light harvesting	2/109	7/22841	0.00046652	0.00913831	0.00612398	AT2G40100[Up](LHCB4.3)/AT2G34430[Up](LHB1B1)	2	biological_process
GO:0006970	response to osmotic stress	5/109	140/22841	0.000564478	0.0104428	0.00699821	AT2G42540[Down](COR15A)/AT5G52310[Down](LTI78)/AT5G15970[Down](KIN2)/AT5G15960[Down](KIN1)/AT1G04220[Down](KCS2)	5	biological_process
GO:0006880	intracellular sequestering of iron ion	2/109	15/22841	0.00227512	0.0398746	0.0267217	AT1G76800[Up](AT1G76800)/AT2G40300[Up](FER4)	2	biological_process
GO:0010555	response to mannitol	2/109	16/22841	0.00259206	0.0411027	0.0275447	AT3G62030[Up](ROC4)/AT5G52310[Down](LTI78)	2	biological_process
GO:0034620	cellular response to unfolded protein	2/109	17/22841	0.00292854	0.0443274	0.0297058	AT5G02490[Down](Hsp70-2)/AT3G12580[Down](HSP70)	2	biological_process
GO:0009609	response to symbiotic bacterium	1/109	1/22841	0.00477212	0.0454033	0.0304268	AT5G52310[Down](LTI78)	1	biological_process
GO:0032055	negative regulation of translation in response to stress	1/109	1/22841	0.00477212	0.0454033	0.0304268	AT5G02160[Up](AT5G02160)	1	biological_process
GO:0034758	positive regulation of iron ion transport	1/109	1/22841	0.00477212	0.0454033	0.0304268	AT2G30766[Down](AT2G30766)	1	biological_process
GO:0046322	negative regulation of fatty acid oxidation	1/109	1/22841	0.00477212	0.0454033	0.0304268	AT3G47860[Up](CHL)	1	biological_process
GO:0002239	response to oomycetes	2/109	24/22841	0.00581531	0.0484125	0.0324433	AT5G09440[Down](EXL4)/AT3G11340[Down](UGT76B1)	2	biological_process
GO:0010017	red or far-red light signaling pathway	2/109	24/22841	0.00581531	0.0484125	0.0324433	AT2G42540[Down](COR15A)/AT5G15960[Down](KIN1)	2	biological_process
GO:0010039	response to iron ion	2/109	23/22841	0.00534728	0.0484125	0.0324433	AT1G76800[Up](AT1G76800)/AT2G40300[Up](FER4)	2	biological_process
GO:0090406	pollen tube	5/109	68/22841	1.85176e-05	0.000939276	0.00062945	AT2G47040[Down](VGD1)/AT3G62170[Down](VGDH2)/AT2G47030[Down](VGDH1)/AT2G07040[Down](PRK2A)/AT5G07410[Down](AT5G07410)	5	cellular_component
GO:0048046	apoplast	9/109	454/22841	0.000329901	0.0073238	0.004908	AT5G09440[Down](EXL4)/AT3G62030[Up](ROC4)/AT5G59320[Down](LTP3)/AT4G35010[Down](BGAL11)/AT1G61566[Down](RALFL9)/AT1G61563[Down](RALFL8)/AT5G05390[Down](LAC12)/AT4G12470[Down](AZI1)/AT4G23600[Down](CORI3)	9	cellular_component
GO:0005829	cytosol	21/109	2455/22841	0.00570013	0.0484125	0.0324433	AT3G62030[Up](ROC4)/AT4G23680[Down](AT4G23680)/AT5G02490[Down](Hsp70-2)/AT2G42540[Down](COR15A)/AT3G12580[Down](HSP70)/AT3G21710[Down](AT3G21710)/AT5G52310[Down](LTI78)/AT2G42530[Down](COR15B)/AT1G23730[Down](BCA3)/AT4G34230[Down](CAD5)/AT2G37770[Down](ChlAKR)/AT3G47860[Up](CHL)/AT5G62480[Down](GSTU9)/AT4G20320[Down](AT4G20320)/AT5G52640[Down](HSP90.1)/AT5G15970[Down](KIN2)/AT1G17170[Down](GSTU24…	21	cellular_component
GO:0030599	pectinesterase activity	7/109	89/22841	2.31687e-07	7.71518e-05	5.17028e-05	AT2G47040[Down](VGD1)/AT3G62170[Down](VGDH2)/AT2G47030[Down](VGDH1)/AT2G43050[Down](ATPMEPCRD)/AT5G07430[Down](AT5G07430)/AT5G07410[Down](AT5G07410)/AT1G10770[Down](AT1G10770)	7	molecular_function
GO:0045330	aspartyl esterase activity	6/109	67/22841	8.09807e-07	8.98886e-05	6.02383e-05	AT2G47040[Down](VGD1)/AT3G62170[Down](VGDH2)/AT2G47030[Down](VGDH1)/AT2G43050[Down](ATPMEPCRD)/AT5G07430[Down](AT5G07430)/AT5G07410[Down](AT5G07410)	6	molecular_function
GO:0005534	galactose binding	2/109	2/22841	2.25652e-05	0.000939276	0.00062945	AT2G42540[Down](COR15A)/AT2G42530[Down](COR15B)	2	molecular_function
GO:0047911	galacturan 1,4-alpha-galacturonidase activity	2/109	2/22841	2.25652e-05	0.000939276	0.00062945	AT1G02790[Down](PGA4)/AT3G07850[Down](AT3G07850)	2	molecular_function
GO:0046910	pectinesterase inhibitor activity	5/109	94/22841	8.83803e-05	0.00294307	0.00197228	AT2G47040[Down](VGD1)/AT3G62170[Down](VGDH2)/AT2G47030[Down](VGDH1)/AT2G43050[Down](ATPMEPCRD)/AT1G10770[Down](AT1G10770)	5	molecular_function
GO:0004650	polygalacturonase activity	4/109	70/22841	0.000353104	0.00734897	0.00492487	AT1G02790[Down](PGA4)/AT3G07820[Down](AT3G07820)/AT3G14040[Down](AT3G14040)/AT3G07850[Down](AT3G07850)	4	molecular_function
GO:0080044	quercetin 7-O-glucosyltransferase activity	3/109	56/22841	0.00243835	0.0405985	0.0272068	AT1G78270[Up](UGT85A4)/AT4G15500[Up](UGT84A4)/AT3G11340[Down](UGT76B1)	3	molecular_function
GO:0004753	saccharopine dehydrogenase activity	1/109	1/22841	0.00477212	0.0454033	0.0304268	AT4G33150[Down](AT4G33150)	1	molecular_function
GO:0016491	oxidoreductase activity	7/109	416/22841	0.00383675	0.0454033	0.0304268	AT4G34230[Down](CAD5)/AT1G55560[Down](sks14)/AT3G13390[Down](sks11)/AT1G02190[Down](AT1G02190)/AT5G05390[Down](LAC12)/AT2G34810[Down](AT2G34810)/AT4G21490[Down](NDB3)	7	molecular_function
GO:0031072	heat shock protein binding	2/109	21/22841	0.00446611	0.0454033	0.0304268	AT5G02490[Down](Hsp70-2)/AT3G12580[Down](HSP70)	2	molecular_function
GO:0036094	small molecule binding	1/109	1/22841	0.00477212	0.0454033	0.0304268	AT3G47860[Up](CHL)	1	molecular_function
GO:0042284	sphingolipid delta-4 desaturase activity	1/109	1/22841	0.00477212	0.0454033	0.0304268	AT4G04930[Down](DES-1-LIKE)	1	molecular_function
GO:0047130	saccharopine dehydrogenase (NADP+, L-lysine-forming) activity	1/109	1/22841	0.00477212	0.0454033	0.0304268	AT4G33150[Down](AT4G33150)	1	molecular_function
GO:0047131	saccharopine dehydrogenase (NAD+, L-glutamate-forming) activity	1/109	1/22841	0.00477212	0.0454033	0.0304268	AT4G33150[Down](AT4G33150)	1	molecular_function
GO:0051787	misfolded protein binding	2/109	20/22841	0.00405335	0.0454033	0.0304268	AT5G02490[Down](Hsp70-2)/AT3G12580[Down](HSP70)	2	molecular_function
GO:0080043	quercetin 3-O-glucosyltransferase activity	3/109	65/22841	0.00372489	0.0454033	0.0304268	AT1G78270[Up](UGT85A4)/AT4G15500[Up](UGT84A4)/AT3G11340[Down](UGT76B1)	3	molecular_function
GO:0015020	glucuronosyltransferase activity	2/109	24/22841	0.00581531	0.0484125	0.0324433	AT2G28110[Down](FRA8)/AT1G78270[Up](UGT85A4)	2	molecular_function

## Sheet: KEGG enrichment
Table S5 Functional enrichment of differentially expressed genes between wild-type (WT) and GmGIF5-overexpression (OE) lines
ID	Description	GeneRatio	BgRatio	pvalue	p.adjust	qvalue	geneID	Count	class_A
ko00040	Pentose and glucuronate interconversions	12/56	188/9038	1.16e-09	5.336e-08	4.7621e-08	AT2G47040[Down](VGD1)/AT1G02790[Down](PGA4)/AT3G62170[Down](VGDH2)/AT2G47030[Down](VGDH1)/AT3G01270[Down](AT3G01270)/AT3G07820[Down](AT3G07820)/AT2G37770[Down](ChlAKR)/AT2G43050[Down](ATPMEPCRD)/AT3G14040[Down](AT3G14040)/AT5G07430[Down](AT5G07430)/AT5G07410[Down](AT5G07410)/AT3G07850[Down](AT3G07850)	12	Metabolism
ko00053	Ascorbate and aldarate metabolism	4/56	86/9038	0.00192591	0.0295306	0.0263546	AT1G55560[Down](sks14)/AT2G37770[Down](ChlAKR)/AT3G13390[Down](sks11)/AT2G19800[Down](MIOX2)	4	Metabolism
ko01100	Metabolic pathways	35/56	3564/9038	0.000390772	0.00898776	0.00802111	AT4G33150[Down](AT4G33150)/AT2G47040[Down](VGD1)/AT4G23680[Down](AT4G23680)/AT1G02790[Down](PGA4)/AT5G42180[Down](PER64)/AT4G35010[Down](BGAL11)/AT3G62170[Down](VGDH2)/AT2G47030[Down](VGDH1)/AT3G01270[Down](AT3G01270)/AT1G23730[Down](BCA3)/AT2G40100[Up](LHCB4.3)/AT4G34230[Down](CAD5)/AT3G07820[Down](AT3G07820)/AT1G55560[Down](sks14)/AT2G37770[Down](ChlAKR)/AT3G13390[Down](sks11)/AT2G43050[Down](A…	35	Metabolism
