# Supplementary material for: GmGIF5 Promotes Cell Expansion by Negatively Regulating Cell Wall Modification
Source: Int J Mol Sci. 2025 Jan 9;26(2):492. doi: 10.3390/ijms26020492 (PMC11765367; doi:10.3390/ijms26020492)
Supplement: Supplementary file 1 [file ijms-26-00492-s001.zip › Table_S6.xlsx]

## Sheet: Sheet1
Table S6 Primers used for vector construction and RT-qPCR
Primer name	Sequence	Usage
1300-GIF5-F	AGTTTTTCTGATTAACAGACTAGTATGCAGCAGCACCTGATG	Overexpression vector construction
1300-GIF5-R	GACCTGAGGTAATTATAACCCGGG GTTTCCATCACCAGC
qRT-GmGIF1-F	ATCAGGCAGTGGCTCTGTAG	GmGIFs expression analysis
qRT-GmGIF1-R	TTCACCACCCTCTGAGCTTC
qRT-GmGIF2-F	ATTTCCCAGTGTCCCTACCC
qRT-GmGIF2-R	GCAAGTTTGGCCAGAAAAGT
qRT-GmGIF3-F	GCTGCTCTTGGAGGTGGA
qRT-GmGIF3-R	CGTCTCCACCAGCTGTTCC
qRT-GmGIF4-F	GGCCTGTTATGACACATTGC
qRT-GmGIF4-R	TGTTTGTGAATGCTGCAAATC
qRT-GmGIF5-F	GCTCCTGTACTCCCAACA
qRT-GmGIF5-F	CCAATGCGTACAAAGTCC
qRT-GmGIF6-F	ACAATGAGGGCGGCAACA
qRT-GmGIF6-R	AGCTGCAGAGCTGCCTTG
qRT-GmGIF7-F	GCAGCACGCTCATCTCTT
qRT-GmGIF7-R	CCTCCTCCCACATTCACA
qRT-GmGIF8-F	AACTTGGCATGAGCTCCAAT
qRT-GmGIF8-R	CTCGGCCTTCACCAGAAC
qRT-Cons4-F	CGGTGGTTCTATCTTGGCATC
qRT-Cons4-R	GTCTTTCGCTTCAATAACCCTA
AT3G01270-F	CTTACTCGTAATGACGCTCG	Transcriptome validation
AT3G01270-R	GGTAATCAAATAAAATGGAGACGGC
AT3G07850-F	GGCTTGATGTTAGAACATGCC
AT3G07850-R	CATGAAGGTACCATCGCAAGTG
AT5G07430-F	CAGGACGGTGTTCTATGGAG
AT5G07430-R	GAAGTAGCCATGTGGAGCC
AT2G43050-F	GCAACCGTCGGTAAGATTCTA
AT2G43050-R	CCCCCATAGCGGCTTTTC
AT2G47040-F	ACTCA ACCTG GACTG TGC
AT2G47040-R	GGCTGGTATCTACAGAGAG
AT1G57590-F	GCTACTGCAATACCCTGTTTTG
AT1G57590-R	CCAAAACTCTCCAGCTATTAAGAAC
AT2G41905-F	CCTTTCAGGTCTCAACTAGCAA
AT2G41905-R	GCTTTAAATAGAAAAGCTTAGTTCAAG
AT2G28110-F	ATTCGTCCTTACACGCTTG
AT2G28110-R	AGAGGTAGAGAACGTGGTG
AT3G14040-F	GATGGTA CCCCAGCTTTG
AT3G14040-R	GGTATCGCCTCCAACATTCT
AT4G35010-F	GGGACGAGCTGATTTGGTGA
AT4G35010-R	TCAGCTTGGATGAACGGTCC
AT1G18400-F	GGGTTCGGCGAGGGAAAATA
AT1G18400-R	CTCGTCAAGCATCGTAGCCA
AT2G40100-F	GACGCCGGAAAGGTGGAAT
AT2G40100-R	GTTTCTCTGGATCCAGTTC
ATACTIN2-F	GTCGTACAACCGGTATTGTGCT
ATACTIN2-R	TGTCTCTTACAATTTCCCGCTCT
1305-GIF5-F	GACAGCCCAGATCAACTAGTATGA ATGCAGCAGCACCTGATG	Subcellular localization vector construction
1305-GIF5-R	GCTCCGGACTTAAGACTAGT GTTTCCATCACCAGC
